# Supplementary material for: Dimethyl­bis(3-methylsulfanyl-1,2,4-thia­diazole-5-thiol­ato)tin(IV)
Source: Acta Crystallogr Sect E Struct Rep Online. 2009 Aug 8;65(Pt 9):m1030. doi: 10.1107/S1600536809030062 (PMC2970034; doi:10.1107/S1600536809030062)
Supplement: Supplementary file 1 [file e-65-m1030-sup1.cif]

##############################################################################
###                                                                        ###
###        Electronic paper (Acta Crystallographica Section E)             ###
###                                                                        ###
##############################################################################
#                                                                            #
# This CIF contains the data in a paper accepted for publication in Acta     #
# Crystallographica Section E. It conforms to the requirements of Notes      #
# for Authors for Section E, and has been peer reviewed under the auspices   #
# of the IUCr Commission on Journals.                                        #
#                                                                            #
# Full details of the Crystallographic Information File format               #
# are given in the paper "The Crystallographic Information File (CIF):       #
# a New Standard Archive File for Crystallography" by S. R. Hall, F. H.      #
# Allen and I. D. Brown [Acta Cryst. (1991), A47, 655-685].                  #
#                                                                            #
# The current version of the core CIF dictionary is obtainable from          #
# ftp://ftp.iucr.org/pub/cif_core.dic. The current version number is 2.4.    #
#                                                                            #
# Software is freely available for graphical display of the structure(s) in  #
# this CIF.  For information consult the CIF home page http://www.iucr.org/  #
# cif/home.html                                                              #
#                                                                            #
# This file may be used for bona fide research purposes within the           #
# scientific community so long as proper attribution is given to the journal # 
# article from which it was obtained.                                        #
#                                                                            #
##############################################################################
                                             
data_I
_audit_creation_method     SHELXL-97
_chemical_name_systematic
;
Dimethylbis(3-methylsulfanyl-1,2,4-thiadiazole-5-thiolato)tin(IV)
;
_chemical_name_common     ?
_chemical_formula_moiety     'C8 H12 N4 S6 Sn'
_chemical_formula_sum     'C8 H12 N4 S6 Sn'
_chemical_formula_iupac     '[Sn (C H3)2 (C3 H3 N2 S3)2]'
_chemical_formula_weight     475.27
_chemical_melting_point     ?
_symmetry_cell_setting     orthorhombic
_symmetry_space_group_name_H-M     'P n m a'
_symmetry_space_group_name_Hall     '-P 2ac 2n'
loop_
    _symmetry_equiv_pos_as_xyz
    'x, y, z'
    '-x+1/2, -y, z+1/2'
    '-x, y+1/2, -z'
    'x+1/2, -y+1/2, -z+1/2'
    '-x, -y, -z'
    'x-1/2, y, -z-1/2'
    'x, -y-1/2, z'
    '-x-1/2, y-1/2, z-1/2'
_cell_length_a     13.721(9)
_cell_length_b     16.383(10)
_cell_length_c     16.282(10)
_cell_angle_alpha     90
_cell_angle_beta     90
_cell_angle_gamma     90
_cell_volume     3660(4)
_cell_formula_units_Z     8
_cell_measurement_reflns_used     5224
_cell_measurement_theta_min     3.0
_cell_measurement_theta_max     24.2
_cell_measurement_temperature     293(2)
_exptl_crystal_description     block
_exptl_crystal_colour     colourless
_exptl_crystal_size_max     0.48
_exptl_crystal_size_mid     0.37
_exptl_crystal_size_min     0.25
_exptl_crystal_density_diffrn     1.725
_exptl_crystal_density_meas     ?
_exptl_crystal_density_method     'not measured'
_exptl_crystal_F_000     1872
_exptl_absorpt_coefficient_mu     2.072
_exptl_absorpt_correction_type     multi-scan
_exptl_absorpt_process_details     '(SADABS; Sheldrick, 1996)'
_exptl_absorpt_correction_T_min     0.436
_exptl_absorpt_correction_T_max     0.625
_exptl_special_details
;
;
_diffrn_ambient_temperature     293(2)
_diffrn_radiation_type     MoK\a
_diffrn_radiation_wavelength     0.71073
_diffrn_radiation_source     'fine-focus sealed tube'
_diffrn_radiation_monochromator     graphite
_diffrn_measurement_device_type     'Siemens SMART CCD area-detector'
_diffrn_measurement_method     '\f and \w'
_diffrn_detector_area_resol_mean     ?
_diffrn_reflns_number     18306
_diffrn_reflns_av_R_equivalents     0.086
_diffrn_reflns_av_sigmaI/netI     0.051
_diffrn_reflns_theta_min     1.9
_diffrn_reflns_theta_max     25.0
_diffrn_reflns_theta_full     25.0
_diffrn_measured_fraction_theta_max     1.000
_diffrn_measured_fraction_theta_full     1.000
_diffrn_reflns_limit_h_min     -10
_diffrn_reflns_limit_h_max     16
_diffrn_reflns_limit_k_min     -19
_diffrn_reflns_limit_k_max     19
_diffrn_reflns_limit_l_min     -17
_diffrn_reflns_limit_l_max     19
_diffrn_standards_number     ?
_diffrn_standards_interval_count     ?
_diffrn_standards_interval_time     ?
_diffrn_standards_decay_%     ?
_refine_special_details
;
Refinement of <i>F</i>^2^ against ALL reflections. The weighted <i>R</i>-factor
<i>wR</i> and goodness of fit <i>S</i> are based on <i>F</i>^2^, conventional
<i>R</i>-factors <i>R</i> are based on <i>F</i>, with <i>F</i> set to zero for
negative <i>F</i>^2^. The threshold expression of <i>F</i>^2^ >
\s(<i>F</i>^2^) is used only for calculating <i>R</i>-factors(gt) <i>etc</i>.
and is not relevant to the choice of reflections for refinement.
<i>R</i>-factors based on <i>F</i>^2^ are statistically about twice as large
as those based on <i>F</i>, and <i>R</i>- factors based on ALL data will be
even larger.
;
_reflns_number_total     3368
_reflns_number_gt     2269
_reflns_threshold_expression     I>2\s(I)
_refine_ls_structure_factor_coef     Fsqd
_refine_ls_matrix_type     full
_refine_ls_R_factor_all     0.079
_refine_ls_R_factor_gt     0.039
_refine_ls_wR_factor_gt     0.085
_refine_ls_wR_factor_ref     0.107
_refine_ls_goodness_of_fit_ref     1.09
_refine_ls_restrained_S_all     1.09
_refine_ls_number_reflns     3368
_refine_ls_number_parameters     181
_refine_ls_number_restraints     0
_refine_ls_hydrogen_treatment     constr
_refine_ls_weighting_scheme     calc
_refine_ls_weighting_details
          'calc w=1/[\s^2^(Fo^2^)+(0.0351P)^2^+5.554P] where P=(Fo^2^+2Fc^2^)/3'
_atom_sites_solution_hydrogens     geom
_atom_sites_solution_primary     direct
_atom_sites_solution_secondary     difmap
_refine_ls_shift/su_max     ?
_refine_ls_shift/su_max_lt     0.001
_refine_ls_shift/su_mean     0.000
_refine_diff_density_max     0.72
_refine_diff_density_min     -0.58
_refine_ls_extinction_method     none
_refine_ls_extinction_coef     ?
loop_
    _atom_type_symbol
    _atom_type_description
    _atom_type_scat_dispersion_real
    _atom_type_scat_dispersion_imag
    _atom_type_scat_source
    'Sn' 'Sn' -0.6537 1.4246
                         'International Tables Vol C Tables 4.2.6.8 and 6.1.1.4'
    'N' 'N' 0.0061 0.0033
                         'International Tables Vol C Tables 4.2.6.8 and 6.1.1.4'
    'S' 'S' 0.1246 0.1234
                         'International Tables Vol C Tables 4.2.6.8 and 6.1.1.4'
    'C' 'C' 0.0033 0.0016
                         'International Tables Vol C Tables 4.2.6.8 and 6.1.1.4'
    'H' 'H' 0.0000 0.0000
                         'International Tables Vol C Tables 4.2.6.8 and 6.1.1.4'
_computing_data_collection     'SMART (Siemens, 1996)'
_computing_cell_refinement     'SaINT (Siemens, 1996)'
_computing_data_reduction     'SAINT (Siemens, 1996)'
_computing_structure_solution     'SHELXS97 (Sheldrick, 2008)'
_computing_structure_refinement     'SHELXL97 (Sheldrick, 2008)'
_computing_molecular_graphics     'SHELXTL (Sheldrick, 2008)'
_computing_publication_material     'SHELXTL (Sheldrick, 2008)'
loop_
    _atom_site_type_symbol
    _atom_site_label
    _atom_site_fract_x
    _atom_site_fract_y
    _atom_site_fract_z
    _atom_site_U_iso_or_equiv
    _atom_site_adp_type
    _atom_site_calc_flag
    _atom_site_refinement_flags
    _atom_site_occupancy
    _atom_site_disorder_assembly
    _atom_site_disorder_group
    Sn Sn1 0.82279(4) 0.2500 0.19604(3) 0.04949(19) Uani d S 1 . .
    Sn Sn2 0.43193(4) 0.7500 0.09775(3) 0.04987(19) Uani d S 1 . .
    N N1 0.8651(4) 0.4226(3) 0.1828(3) 0.0512(12) Uani d . 1 . .
    N N2 0.8588(4) 0.5637(3) 0.1905(3) 0.0652(15) Uani d . 1 . .
    N N3 0.3945(4) 0.5731(3) 0.0784(3) 0.0523(12) Uani d . 1 . .
    N N4 0.4114(4) 0.4321(3) 0.0854(3) 0.0636(14) Uani d . 1 . .
    S S1 0.75305(13) 0.53359(10) 0.23249(11) 0.0635(5) Uani d . 1 . .
    S S2 0.70308(12) 0.35277(9) 0.24329(11) 0.0622(5) Uani d . 1 . .
    S S3 1.02182(15) 0.49793(12) 0.12428(12) 0.0799(6) Uani d . 1 . .
    S S4 0.51099(13) 0.46584(10) 0.13109(10) 0.0637(5) Uani d . 1 . .
    S S5 0.54857(14) 0.64762(10) 0.14981(11) 0.0685(5) Uani d . 1 . .
    S S6 0.25017(14) 0.49009(14) 0.00916(12) 0.0833(6) Uani d . 1 . .
    C C1 0.7797(4) 0.4321(3) 0.2172(3) 0.0487(14) Uani d . 1 . .
    C C2 0.9065(5) 0.4983(4) 0.1694(4) 0.0568(16) Uani d . 1 . .
    C C3 1.0417(6) 0.6055(5) 0.1120(5) 0.093(3) Uani d . 1 . .
    H H3A 1.1042 0.6144 0.0871 0.140 Uiso calc R 1 . .
    H H3B 1.0398 0.6316 0.1647 0.140 Uiso calc R 1 . .
    H H3C 0.9917 0.6279 0.0775 0.140 Uiso calc R 1 . .
    C C4 0.8323(8) 0.2500 0.0646(5) 0.079(3) Uani d S 1 . .
    H H4A 0.7678 0.2500 0.0416 0.119 Uiso calc SR 1 . .
    H H4B 0.8666 0.2022 0.0467 0.119 Uiso calc PR 0.50 . .
    H H4C 0.8666 0.2978 0.0467 0.119 Uiso calc PR 0.50 . .
    C C5 0.9452(7) 0.2500 0.2736(6) 0.072(3) Uani d S 1 . .
    H H5A 0.9242 0.2500 0.3299 0.108 Uiso calc SR 1 . .
    H H5B 0.9837 0.2978 0.2632 0.108 Uiso calc PR 0.50 . .
    H H5C 0.9837 0.2022 0.2632 0.108 Uiso calc PR 0.50 . .
    C C6 0.4790(4) 0.5664(3) 0.1173(3) 0.0486(14) Uani d . 1 . .
    C C7 0.3603(5) 0.4953(4) 0.0620(3) 0.0525(15) Uani d . 1 . .
    C C8 0.2309(6) 0.3820(5) 0.0082(5) 0.096(3) Uani d . 1 . .
    H H8A 0.1711 0.3700 -0.0198 0.144 Uiso calc R 1 . .
    H H8B 0.2272 0.3623 0.0637 0.144 Uiso calc R 1 . .
    H H8C 0.2841 0.3559 -0.0196 0.144 Uiso calc R 1 . .
    C C9 0.4396(8) 0.7500 -0.0320(5) 0.066(3) Uani d S 1 . .
    H H9A 0.5066 0.7500 -0.0488 0.099 Uiso calc SR 1 . .
    H H9B 0.4078 0.7978 -0.0530 0.099 Uiso calc PR 0.50 . .
    H H9C 0.4078 0.7022 -0.0530 0.099 Uiso calc PR 0.50 . .
    C C10 0.3045(7) 0.7500 0.1705(6) 0.072(3) Uani d S 1 . .
    H H10A 0.3222 0.7500 0.2276 0.108 Uiso calc SR 1 . .
    H H10B 0.2667 0.7022 0.1586 0.108 Uiso calc PR 0.50 . .
    H H10C 0.2667 0.7978 0.1586 0.108 Uiso calc PR 0.50 . .
loop_
    _atom_site_aniso_label
    _atom_site_aniso_U_11
    _atom_site_aniso_U_22
    _atom_site_aniso_U_33
    _atom_site_aniso_U_12
    _atom_site_aniso_U_13
    _atom_site_aniso_U_23
    Sn1 0.0439(3) 0.0543(3) 0.0502(3) 0.000 -0.0037(3) 0.000
    Sn2 0.0534(4) 0.0459(3) 0.0503(3) 0.000 -0.0019(3) 0.000
    N1 0.051(3) 0.048(3) 0.054(3) 0.008(2) -0.004(3) 0.006(2)
    N2 0.080(4) 0.048(3) 0.067(3) -0.010(3) -0.015(3) 0.009(3)
    N3 0.058(3) 0.049(3) 0.050(3) 0.010(2) 0.000(3) 0.002(2)
    N4 0.077(4) 0.054(3) 0.060(3) -0.001(3) 0.001(3) 0.003(2)
    S1 0.0649(11) 0.0480(9) 0.0776(11) 0.0094(8) -0.0071(9) -0.0073(8)
    S2 0.0522(10) 0.0504(9) 0.0841(12) 0.0054(8) 0.0027(9) 0.0019(8)
    S3 0.0784(13) 0.0800(13) 0.0814(13) -0.0037(11) 0.0119(11) 0.0128(10)
    S4 0.0728(11) 0.0481(9) 0.0703(10) 0.0163(9) -0.0074(9) 0.0044(8)
    S5 0.0706(12) 0.0535(10) 0.0813(12) 0.0090(9) -0.0135(10) 0.0023(8)
    S6 0.0677(12) 0.1003(15) 0.0819(13) -0.0007(11) -0.0121(11) 0.0127(11)
    C1 0.048(4) 0.044(3) 0.054(3) 0.004(3) -0.014(3) 0.003(3)
    C2 0.066(4) 0.056(4) 0.048(3) -0.001(3) -0.009(3) 0.001(3)
    C3 0.086(6) 0.091(6) 0.102(6) -0.019(5) 0.005(5) 0.031(5)
    C4 0.086(8) 0.110(8) 0.043(5) 0.000 0.011(5) 0.000
    C5 0.061(6) 0.061(6) 0.094(7) 0.000 -0.032(6) 0.000
    C6 0.053(4) 0.050(3) 0.043(3) 0.009(3) 0.010(3) 0.004(3)
    C7 0.059(4) 0.066(4) 0.033(3) -0.001(3) 0.010(3) 0.006(3)
    C8 0.092(6) 0.108(6) 0.088(5) -0.025(5) -0.009(5) 0.006(5)
    C9 0.089(7) 0.061(6) 0.047(5) 0.000 -0.004(5) 0.000
    C10 0.078(7) 0.059(6) 0.080(6) 0.000 0.022(6) 0.000
_geom_special_details
;
All e.s.d.'s (except the e.s.d. in the dihedral angle between two l.s. planes)
are estimated using the full covariance matrix. The cell e.s.d.'s are taken
into account individually in the estimation of e.s.d.'s in distances, angles
and torsion angles; correlations between e.s.d.'s in cell parameters are only
used when they are defined by crystal symmetry. An approximate (isotropic)
treatment of cell e.s.d.'s is used for estimating e.s.d.'s involving l.s.
planes.
;
loop_
    _geom_bond_atom_site_label_1
    _geom_bond_atom_site_label_2
    _geom_bond_site_symmetry_2
    _geom_bond_distance
    _geom_bond_publ_flag
    Sn1 C5 . 2.102(9) ?
    Sn1 C4 . 2.144(8) ?
    Sn1 S2 7_565 2.475(2) ?
    Sn1 S2 . 2.475(2) ?
    Sn1 N1 . 2.894(5) ?
    Sn2 C10 . 2.112(9) ?
    Sn2 C9 . 2.115(8) ?
    Sn2 S5 7_575 2.468(2) ?
    Sn2 S5 . 2.468(2) ?
    N1 C1 . 1.308(7) ?
    N1 C2 . 1.382(7) ?
    N2 C2 . 1.301(8) ?
    N2 S1 . 1.678(6) ?
    N3 C6 . 1.325(7) ?
    N3 C7 . 1.384(7) ?
    N4 C7 . 1.306(7) ?
    N4 S4 . 1.651(6) ?
    S1 C1 . 1.721(6) ?
    S2 C1 . 1.725(6) ?
    S3 C2 . 1.744(7) ?
    S3 C3 . 1.794(8) ?
    S4 C6 . 1.719(6) ?
    S5 C6 . 1.721(6) ?
    S6 C7 . 1.741(7) ?
    S6 C8 . 1.790(8) ?
    C3 H3A . 0.9600 ?
    C3 H3B . 0.9600 ?
    C3 H3C . 0.9600 ?
    C4 H4A . 0.9600 ?
    C4 H4B . 0.9600 ?
    C4 H4C . 0.9600 ?
    C5 H5A . 0.9600 ?
    C5 H5B . 0.9600 ?
    C5 H5C . 0.9600 ?
    C8 H8A . 0.9600 ?
    C8 H8B . 0.9600 ?
    C8 H8C . 0.9600 ?
    C9 H9A . 0.9600 ?
    C9 H9B . 0.9600 ?
    C9 H9C . 0.9600 ?
    C10 H10A . 0.9600 ?
    C10 H10B . 0.9600 ?
    C10 H10C . 0.9600 ?
loop_
    _geom_angle_atom_site_label_1
    _geom_angle_atom_site_label_2
    _geom_angle_atom_site_label_3
    _geom_angle_site_symmetry_1
    _geom_angle_site_symmetry_3
    _geom_angle
    _geom_angle_publ_flag
    C5 Sn1 C4 . . 123.5(4) ?
    C5 Sn1 S2 . 7_565 110.1(2) ?
    C4 Sn1 S2 . 7_565 110.5(2) ?
    C5 Sn1 S2 . . 110.1(2) ?
    C4 Sn1 S2 . . 110.5(2) ?
    S2 Sn1 S2 7_565 . 85.74(9) ?
    C5 Sn1 N1 . . 83.37(11) ?
    C4 Sn1 N1 . . 85.03(11) ?
    S2 Sn1 N1 7_565 . 145.17(11) ?
    S2 Sn1 N1 . . 59.45(11) ?
    C10 Sn2 C9 . . 127.0(4) ?
    C10 Sn2 S5 . 7_575 110.1(2) ?
    C9 Sn2 S5 . 7_575 108.1(2) ?
    C10 Sn2 S5 . . 110.1(2) ?
    C9 Sn2 S5 . . 108.1(2) ?
    S5 Sn2 S5 7_575 . 85.61(10) ?
    C1 N1 C2 . . 109.2(5) ?
    C1 N1 Sn1 . . 84.5(3) ?
    C2 N1 Sn1 . . 166.2(4) ?
    C2 N2 S1 . . 107.5(4) ?
    C6 N3 C7 . . 108.2(5) ?
    C7 N4 S4 . . 108.1(4) ?
    N2 S1 C1 . . 92.3(3) ?
    C1 S2 Sn1 . . 91.8(2) ?
    C2 S3 C3 . . 100.4(4) ?
    N4 S4 C6 . . 92.9(3) ?
    C6 S5 Sn2 . . 93.5(2) ?
    C7 S6 C8 . . 100.4(4) ?
    N1 C1 S1 . . 111.6(4) ?
    N1 C1 S2 . . 124.2(4) ?
    S1 C1 S2 . . 124.2(4) ?
    N2 C2 N1 . . 119.4(6) ?
    N2 C2 S3 . . 124.8(5) ?
    N1 C2 S3 . . 115.9(5) ?
    S3 C3 H3A . . 109.5 ?
    S3 C3 H3B . . 109.5 ?
    H3A C3 H3B . . 109.5 ?
    S3 C3 H3C . . 109.5 ?
    H3A C3 H3C . . 109.5 ?
    H3B C3 H3C . . 109.5 ?
    Sn1 C4 H4A . . 109.5 ?
    Sn1 C4 H4B . . 109.5 ?
    H4A C4 H4B . . 109.5 ?
    Sn1 C4 H4C . . 109.5 ?
    H4A C4 H4C . . 109.5 ?
    H4B C4 H4C . . 109.5 ?
    Sn1 C5 H5A . . 109.5 ?
    Sn1 C5 H5B . . 109.5 ?
    H5A C5 H5B . . 109.5 ?
    Sn1 C5 H5C . . 109.5 ?
    H5A C5 H5C . . 109.5 ?
    H5B C5 H5C . . 109.5 ?
    N3 C6 S4 . . 111.4(4) ?
    N3 C6 S5 . . 124.6(4) ?
    S4 C6 S5 . . 124.0(4) ?
    N4 C7 N3 . . 119.4(6) ?
    N4 C7 S6 . . 124.8(5) ?
    N3 C7 S6 . . 115.8(5) ?
    S6 C8 H8A . . 109.5 ?
    S6 C8 H8B . . 109.5 ?
    H8A C8 H8B . . 109.5 ?
    S6 C8 H8C . . 109.5 ?
    H8A C8 H8C . . 109.5 ?
    H8B C8 H8C . . 109.5 ?
    Sn2 C9 H9A . . 109.5 ?
    Sn2 C9 H9B . . 109.5 ?
    H9A C9 H9B . . 109.5 ?
    Sn2 C9 H9C . . 109.5 ?
    H9A C9 H9C . . 109.5 ?
    H9B C9 H9C . . 109.5 ?
    Sn2 C10 H10A . . 109.5 ?
    Sn2 C10 H10B . . 109.5 ?
    H10A C10 H10B . . 109.5 ?
    Sn2 C10 H10C . . 109.5 ?
    H10A C10 H10C . . 109.5 ?
    H10B C10 H10C . . 109.5 ?
data_global
_journal_date_recd_electronic     2009-07-20
_journal_date_accepted     2009-07-29
_journal_name_full     'Acta Crystallographica, Section E'
_journal_year     2009
_journal_volume     65
_journal_issue      9
_journal_page_first     m1030
_journal_page_last     m1030
_journal_paper_category     QM
_journal_coeditor_code     TK2508
_publ_contact_author_name     'Prof. Rufen Zhang'
_publ_contact_author_address
;
  College of Chemistry and Chemical Engineering
  Liaocheng University
  Shandong 252059
  People's Republic of China
;
_publ_contact_author_email     zhangjunhong@lcu.edu.cn
_publ_contact_author_fax     ?
_publ_contact_author_phone     '86 635 8539612'
_publ_section_title
;
Dimethylbis(3-methylsulfanyl-1,2,4-thiadiazole-5-thiolato)tin(IV)
;
loop_
    _publ_author_name
    _publ_author_footnote
    _publ_author_address
    'Junhong Zhang' .
;
  College of Chemistry and Chemical Engineering,
  Ocean University of China
  Qingdao 266100
  Shandong
  People's Republic of China
;
    'Rufen Zhang' .
;
  College of Chemistry and Chemical Engineering
  Liaocheng University
  Shandong 252059
  People's Republic of China
;
    'Chunlin Ma' .
;
  College of Chemistry and Chemical Engineering
  Liaocheng University
  Shandong 252059
  People's Republic of China
;
    'Haizeng Wang' .
;
  College of Chemistry and Chemical Engineering,
  Ocean University of China
  Qingdao 266100
  Shandong
  People's Republic of China
;
    'Daqi Wang' .
;
  College of Chemistry and Chemical Engineering
  Liaocheng University
  Shandong 252059
  People's Republic of China
;
