# Supplementary material for: Dimethyl­bis(3-methylsulfanyl-1,2,4-thia­diazole-5-thiol­ato)tin(IV)
Source: Acta Crystallogr Sect E Struct Rep Online. 2009 Aug 8;65(Pt 9):m1030. doi: 10.1107/S1600536809030062 (PMC2970034; doi:10.1107/S1600536809030062)
Supplement: Supplementary file 2 [file e-65-m1030-Isup2.hkl]

# 
# h,k,l, Fc-squared, Fo-squared, sigma(Fo-squared) and status flag 
# 
data_I
_shelx_title ' 041227d in Pnma' 
_shelx_refln_list_code          4 
_shelx_F_calc_maximum      694.49 
_exptl_crystal_F_000      1872.00 
_reflns_d_resolution_high  0.8400 
 
loop_ 
 _symmetry_equiv_pos_as_xyz 
 'x, y, z' 
 '-x+1/2, -y, z+1/2' 
 '-x, y+1/2, -z' 
 'x+1/2, -y+1/2, -z+1/2' 
 '-x, -y, -z' 
 'x-1/2, y, -z-1/2' 
 'x, -y-1/2, z' 
 '-x-1/2, y-1/2, z-1/2' 
 
_cell_length_a    13.7207 
_cell_length_b    16.3834 
_cell_length_c    16.2823 
_cell_angle_alpha  90.000 
_cell_angle_beta   90.000 
_cell_angle_gamma  90.000 
 
_shelx_F_squared_multiplier     1.000 
 
loop_ 
 _refln_index_h 
 _refln_index_k 
 _refln_index_l 
 _refln_F_squared_calc 
 _refln_F_squared_meas 
 _refln_F_squared_sigma 
 _refln_observed_status 
   2   0   0      792.37     1149.28    213.68 o 
   4   0   0    74686.04    83168.25   1402.73 o 
   6   0   0     2634.41     3481.69    942.34 o 
   8   0   0     4465.32     4178.24    175.21 o 
  10   0   0     2714.29     3171.48    173.22 o 
  12   0   0     3892.21     3703.31    203.03 o 
  14   0   0      480.67      285.60    125.29 o 
  16   0   0     1951.64     1962.87    321.53 o 
   2   1   0      545.03      602.15     62.33 o 
   4   1   0    21862.76    23140.42    631.59 o 
   6   1   0      822.97      853.79     86.61 o 
   8   1   0    19464.39    19898.43    562.25 o 
  10   1   0      626.10     1367.68    190.09 o 
  12   1   0     3522.78     3690.22    143.46 o 
  14   1   0      157.90      112.09     87.79 o 
  16   1   0     2825.92     3565.38    255.77 o 
   0   2   0    32500.52    33973.19   4050.79 o 
   2   2   0       79.34      126.39     24.07 o 
   4   2   0    68946.45    71300.30    647.79 o 
   6   2   0     3523.08     3950.21    121.92 o 
   8   2   0   152568.17   156831.95   8458.63 o 
  10   2   0       76.34      286.90    183.30 o 
  12   2   0        4.56       38.63     92.57 o 
  14   2   0      140.30       86.80     88.57 o 
  16   2   0      664.02      622.16    206.94 o 
   2   3   0        5.74      165.75     25.78 o 
   4   3   0   119982.93   119813.33   3625.50 o 
   6   3   0      267.22      343.57     61.28 o 
   8   3   0     6041.46     5685.25    176.73 o 
  10   3   0       78.44      141.08    163.12 o 
  12   3   0    10963.38    10723.27    699.73 o 
  14   3   0      749.78     1036.08    111.60 o 
  16   3   0      852.42      998.29    231.88 o 
   0   4   0   262248.41   236209.73   7859.92 o 
   2   4   0      586.18      581.62     35.25 o 
   4   4   0     5032.74     5454.81    185.34 o 
   6   4   0        2.67      141.02    162.11 o 
   8   4   0      509.15      309.71     82.53 o 
  10   4   0     2603.38     2470.62    244.64 o 
  12   4   0    17484.13    17223.19   1835.62 o 
  14   4   0      901.73      993.11    113.94 o 
   2   5   0       86.32       96.47     37.48 o 
   4   5   0   173496.39   169004.78   6592.52 o 
   6   5   0      972.10     1242.64    259.18 o 
   8   5   0      615.80      478.33     83.10 o 
  10   5   0     1095.54     1064.60    118.64 o 
  12   5   0     5163.48     4957.68    511.27 o 
  14   5   0        3.58      102.62     95.12 o 
   0   6   0    24131.13    25703.46    604.30 o 
   2   6   0      546.54      600.54     84.67 o 
   4   6   0    53058.38    59076.05   2569.31 o 
   6   6   0      601.92      699.49     94.72 o 
   8   6   0    27256.08    28360.55    871.28 o 
  10   6   0       10.44      -85.25     85.25 o 
  12   6   0     2107.94     2085.18    312.70 o 
  14   6   0       92.27        1.03     88.29 o 
   2   7   0      747.63      780.95     44.58 o 
   4   7   0    42800.72    43080.48   1472.62 o 
   6   7   0       74.00      -25.86     61.72 o 
   8   7   0     8640.36     8597.38    223.63 o 
  10   7   0      344.38      270.88    105.19 o 
  12   7   0     6784.69     6242.03    565.24 o 
  14   7   0      438.42      566.51    102.67 o 
   0   8   0   120469.41   125222.05   1220.86 o 
   2   8   0       32.88       65.52     25.76 o 
   4   8   0     4642.47     4125.16    306.96 o 
   6   8   0        7.60       68.18     61.17 o 
   8   8   0    21580.69    20645.76    909.23 o 
  10   8   0     1543.58     2322.42    253.63 o 
  12   8   0     1377.19     1406.83    169.92 o 
  14   8   0      343.23      273.27     98.74 o 
   2   9   0      267.10      276.09     33.59 o 
   4   9   0    11336.57    11472.86    931.29 o 
   6   9   0     2270.88     2783.98    130.35 o 
   8   9   0     6463.31     6342.25    205.86 o 
  10   9   0      914.74     1123.24    141.19 o 
  12   9   0     2126.41     1935.07    254.46 o 
  14   9   0       32.23      -27.54     90.64 o 
   0  10   0    82883.26    81301.24   3204.33 o 
   2  10   0       30.66      120.19     67.55 o 
   4  10   0        1.21      -16.50     45.20 o 
   6  10   0       99.53       57.75     93.05 o 
   8  10   0    21793.79    22652.09   2004.77 o 
  10  10   0        7.74      -34.83    111.89 o 
  12  10   0      213.10      165.27    113.96 o 
  14  10   0       40.68        8.76    103.59 o 
   2  11   0        0.07      209.46     86.02 o 
   4  11   0     8101.76     9104.75    889.35 o 
   6  11   0       85.84       20.16     74.03 o 
   8  11   0     3203.23     2880.98    356.85 o 
  10  11   0       19.93       22.29    108.33 o 
  12  11   0     1190.83     1472.51    278.39 o 
   0  12   0    36671.31    42502.00   1740.09 o 
   2  12   0      593.72      741.71     84.90 o 
   4  12   0     5917.16     6810.26    727.65 o 
   6  12   0        4.80      -83.31     83.31 o 
   8  12   0    11738.54    12749.52   1598.88 o 
  10  12   0      138.33      375.76    123.81 o 
  12  12   0      206.73       90.46    124.35 o 
   2  13   0       23.41      -58.40     70.60 o 
   4  13   0    20358.43    22582.34   2061.24 o 
   6  13   0      618.79      836.72    108.09 o 
   8  13   0      325.88      292.43    135.15 o 
  10  13   0       10.87      -13.24    120.25 o 
  12  13   0      979.34     1199.70    391.97 o 
   0  14   0     2264.17     2382.14    233.23 o 
   2  14   0        1.92       11.56     62.61 o 
   4  14   0      279.93      326.43     85.16 o 
   6  14   0        2.58       52.11    102.63 o 
   8  14   0     1406.44     1536.94    586.10 o 
  10  14   0      303.57      585.43    149.87 o 
   2  15   0      103.60      -20.16     69.89 o 
   4  15   0    11854.42    12958.68   1151.46 o 
   6  15   0        1.23       54.22    109.26 o 
   8  15   0      121.73      -91.26    104.47 o 
  10  15   0        6.43       76.41    122.36 o 
   0  16   0     4483.00     4697.55    320.85 o 
   2  16   0      247.99      390.07     92.31 o 
   4  16   0     2887.01     3309.34    531.52 o 
   6  16   0        1.08      159.00    117.90 o 
   8  16   0     2221.75     2656.74    655.86 o 
   2  17   0        2.38       83.46     90.06 o 
   4  17   0     4933.81     6186.48    949.00 o 
   6  17   0       47.29       52.99    110.72 o 
   8  17   0      115.18       13.04    130.55 o 
   0  18   0     8150.19     7996.42    444.88 o 
   2  18   0       10.45       -5.15    125.85 o 
   4  18   0      172.41      229.97    115.86 o 
   6  18   0       29.83       37.62    114.80 o 
   2  19   0       24.04       27.63    114.93 o 
   1   0   1    56992.99    51364.86   5275.90 o 
   2   0   1    87108.25    94622.09   1362.29 o 
   3   0   1    25615.23    27730.35    961.70 o 
   4   0   1    13410.33    13264.15    329.50 o 
   5   0   1    19534.53    22657.49    593.10 o 
   6   0   1    12725.61    13158.26    172.07 o 
   7   0   1    10579.22    10710.92    217.46 o 
   8   0   1      374.29      280.10    108.18 o 
   9   0   1      742.08      687.18     72.54 o 
  10   0   1    16007.96    17930.46    416.12 o 
  11   0   1       73.92       71.62     70.79 o 
  12   0   1      542.00      524.59     86.06 o 
  13   0   1      756.46      747.62     94.77 o 
  14   0   1      306.26      131.12    105.64 o 
  15   0   1     1257.42     1573.61    160.07 o 
  16   0   1      750.20     1039.65    199.22 o 
   1   1   1    14478.56    14175.20    776.02 o 
   2   1   1    72252.35    75742.87   1088.54 o 
   3   1   1    22216.81    22376.27    490.38 o 
   4   1   1      907.10     1054.83     55.60 o 
   5   1   1      399.21      375.06     28.77 o 
   6   1   1    40121.98    40352.83    396.58 o 
   7   1   1     3293.56     3475.73     82.81 o 
   8   1   1     1769.92     2156.55    118.34 o 
   9   1   1     4277.83     5103.12    131.75 o 
  10   1   1     6656.44     6490.94    192.13 o 
  11   1   1     1708.21     1740.20     90.64 o 
  12   1   1      210.38      128.83     54.29 o 
  13   1   1        0.43      -51.12     51.12 o 
  14   1   1     1241.95     1215.21     96.67 o 
  15   1   1        0.85       -9.15     73.28 o 
  16   1   1        2.89       57.54    115.80 o 
   1   2   1    12417.40    12340.31    453.40 o 
   2   2   1     9974.47    10455.29    221.37 o 
   3   2   1    16439.30    16853.03    321.33 o 
   4   2   1       81.36     3076.56   1725.79 o 
   5   2   1     6859.46     7145.99     98.76 o 
   6   2   1    20491.72    20924.74    399.87 o 
   7   2   1    16720.13    16347.38    374.92 o 
   8   2   1     9077.80    11080.96    582.67 o 
   9   2   1     2170.51     2237.09    101.46 o 
  10   2   1     9887.48    10773.22    498.88 o 
  11   2   1     1527.01     1323.84     71.57 o 
  12   2   1     1566.40     1541.48    147.42 o 
  13   2   1      416.61      624.08     67.01 o 
  14   2   1      108.76      -24.33     73.31 o 
  15   2   1      647.16      663.85     94.45 o 
  16   2   1      146.53       28.76    115.74 o 
   0   3   1     9705.62     9351.88    264.71 o 
   1   3   1    36893.10    35501.53    795.06 o 
   2   3   1    11260.56    11353.70    345.66 o 
   3   3   1     3385.82     3283.11     57.53 o 
   4   3   1      166.07     9059.32   5265.42 o 
   5   3   1     7198.40     7043.94    140.37 o 
   6   3   1    12919.55    13916.77    183.43 o 
   7   3   1     1117.32      917.00     65.00 o 
   8   3   1      368.50      236.32    119.56 o 
   9   3   1     4541.09     4754.03    225.17 o 
  10   3   1     1171.34     1082.20     64.62 o 
  11   3   1     7071.35     7052.54    335.31 o 
  12   3   1     1374.76     1611.69    139.97 o 
  13   3   1      117.68      185.72     59.24 o 
  14   3   1     6452.35     6143.50    424.60 o 
  15   3   1      156.18      138.36     82.86 o 
  16   3   1       46.82      -76.05    114.06 o 
   1   4   1     6024.82     5649.33     95.16 o 
   2   4   1    87875.59    93374.33    694.10 o 
   3   4   1     1578.61     1502.66     41.61 o 
   4   4   1     6399.46     6459.24    249.91 o 
   5   4   1     5961.86     5670.89    119.67 o 
   6   4   1    21992.40    23008.47    328.13 o 
   7   4   1     4667.40     4290.87    106.56 o 
   8   4   1      381.63      193.86     51.41 o 
   9   4   1       92.95      -43.14     43.14 o 
  10   4   1    14755.86    15278.81    780.91 o 
  11   4   1      576.99      407.07     58.06 o 
  12   4   1       24.51      373.46     64.95 o 
  13   4   1     1574.54     2077.06    149.69 o 
  14   4   1     1056.13     1249.59    130.53 o 
  15   4   1     1194.90     1412.91    193.06 o 
   0   5   1     1956.72     1923.69     62.23 o 
   1   5   1    16639.49    17413.11    358.08 o 
   2   5   1    13607.25    14610.16    170.67 o 
   3   5   1    24901.14    26866.84    704.57 o 
   4   5   1     1195.21     9300.77   5146.17 o 
   5   5   1     7878.10     7386.37    186.25 o 
   6   5   1    32117.82    32570.58    915.79 o 
   7   5   1     9440.56     9286.67    303.02 o 
   8   5   1     1513.36     1376.15     72.45 o 
   9   5   1     1621.53     1577.75     82.83 o 
  10   5   1       11.49      -53.32     53.32 o 
  11   5   1      879.52      708.96     71.60 o 
  12   5   1      411.71      389.45     76.00 o 
  13   5   1       96.59       34.87     62.40 o 
  14   5   1     1828.03     2138.34    179.95 o 
  15   5   1       20.74      -19.99     78.78 o 
   1   6   1    15299.43    14228.24    290.73 o 
   2   6   1    93913.30    97294.29   1921.88 o 
   3   6   1    16396.52    16998.59    284.08 o 
   4   6   1     2268.61     2431.16    128.76 o 
   5   6   1     7883.34     7510.69    257.94 o 
   6   6   1    28138.60    27002.50    358.83 o 
   7   6   1     6341.79     6626.17    228.28 o 
   8   6   1     2234.73     2537.12    123.34 o 
   9   6   1       45.12      -66.98     66.98 o 
  10   6   1     2233.63     2442.30    106.80 o 
  11   6   1      220.07       36.68     59.60 o 
  12   6   1      366.81      286.71     82.27 o 
  13   6   1      577.46      594.96    101.36 o 
  14   6   1       78.23        9.92     78.47 o 
  15   6   1      262.21      231.32     89.79 o 
   0   7   1     3382.01     3394.24    103.90 o 
   1   7   1    15647.91    15360.66    309.68 o 
   2   7   1    46882.16    47566.33   1327.04 o 
   3   7   1     7963.72     8778.66    315.31 o 
   4   7   1      269.03      319.43     81.50 o 
   5   7   1     4077.94     3733.14    141.98 o 
   6   7   1     1813.22     1993.83     89.98 o 
   7   7   1      554.46      429.75     54.97 o 
   8   7   1        4.67      -52.80     52.80 o 
   9   7   1     1777.66     1841.73     95.63 o 
  10   7   1     1394.50     1245.55    104.70 o 
  11   7   1     4366.79     4851.02    160.85 o 
  12   7   1      931.04      959.43    103.90 o 
  13   7   1       83.30       72.24     61.60 o 
  14   7   1     3386.10     2967.26    352.98 o 
  15   7   1      234.97      137.39     88.24 o 
   1   8   1       63.17       16.98     22.92 o 
   2   8   1     3338.29     3174.52    114.57 o 
   3   8   1       83.63      -14.61     24.30 o 
   4   8   1     1401.74     1316.53    133.20 o 
   5   8   1     6391.58     5839.00    249.61 o 
   6   8   1       40.80       99.98     45.55 o 
   7   8   1     4888.57     4375.02    220.06 o 
   8   8   1       52.10      199.49     64.89 o 
   9   8   1     2341.37     2298.91    107.09 o 
  10   8   1    15467.33    16256.45    620.67 o 
  11   8   1     1637.21     1579.38    113.92 o 
  12   8   1       27.17      -60.66     64.27 o 
  13   8   1      398.31      316.41     77.58 o 
  14   8   1       22.38      115.93     77.71 o 
   0   9   1      906.80      780.15     53.37 o 
   1   9   1      482.17      482.62     32.38 o 
   2   9   1     2862.43     2754.75     91.76 o 
   3   9   1     6098.70     6611.18    269.83 o 
   4   9   1      347.19      422.01     47.48 o 
   5   9   1       51.19        3.23     37.79 o 
   6   9   1    31603.46    30602.15   1179.72 o 
   7   9   1     2907.85     2743.38    208.80 o 
   8   9   1     1506.76     1642.83     93.76 o 
   9   9   1     3695.31     4046.86    205.90 o 
  10   9   1     6924.76     7142.86    311.26 o 
  11   9   1      621.31      308.12     85.21 o 
  12   9   1       22.24      -79.77     79.77 o 
  13   9   1        4.86      -64.78     64.78 o 
  14   9   1      389.04      249.03     87.66 o 
   1  10   1    23156.06    22663.95    773.58 o 
   2  10   1     6339.86     6027.39    268.28 o 
   3  10   1    14741.88    14637.30    479.19 o 
   4  10   1      174.63      174.44     39.10 o 
   5  10   1      456.05      351.57     47.39 o 
   6  10   1      323.99      245.43     59.80 o 
   7  10   1     3398.99     3626.19    304.68 o 
   8  10   1     1209.04     1458.59    160.26 o 
   9  10   1      209.61      193.63     78.35 o 
  10  10   1     2606.33     2543.80    123.33 o 
  11  10   1      107.71       72.44     79.85 o 
  12  10   1       13.64      -79.22     79.22 o 
  13  10   1      217.47      178.60     90.73 o 
   0  11   1     1989.10     1730.62    113.28 o 
   1  11   1     7038.47     7133.47    163.92 o 
   2  11   1    31526.97    33997.50    739.31 o 
   3  11   1      207.42      228.32     46.20 o 
   4  11   1       43.88       86.31     37.48 o 
   5  11   1      860.19      705.25     67.26 o 
   6  11   1     1854.78     2195.40    326.95 o 
   7  11   1       12.10      -55.86     55.86 o 
   8  11   1      154.04      -69.11     69.11 o 
   9  11   1      593.47      517.65     86.67 o 
  10  11   1      258.73      256.04     80.18 o 
  11  11   1     1163.98     1126.25    139.78 o 
  12  11   1      158.57       25.17     84.29 o 
  13  11   1        0.33       -0.99     83.68 o 
   1  12   1      457.94      555.27     79.42 o 
   2  12   1    10952.50    11524.40    309.14 o 
   3  12   1        1.50       30.24     43.62 o 
   4  12   1      326.69      403.03     55.07 o 
   5  12   1     5584.61     5363.62    377.64 o 
   6  12   1      312.36      264.91     58.67 o 
   7  12   1     4770.44     4649.11    440.31 o 
   8  12   1      138.09      304.41     79.89 o 
   9  12   1      614.78      586.83     92.40 o 
  10  12   1     2520.89     2855.44    221.54 o 
  11  12   1      345.74      208.07     85.77 o 
  12  12   1       42.07      -43.81     91.23 o 
   0  13   1      354.47      285.57     65.70 o 
   1  13   1     1254.61     1169.72     66.48 o 
   2  13   1        4.65      -46.23     46.23 o 
   3  13   1     5145.57     5547.08    291.29 o 
   4  13   1      484.00      584.82     98.07 o 
   5  13   1      807.38      816.33     90.86 o 
   6  13   1     7365.72     7899.16    605.46 o 
   7  13   1     1486.39     1288.97    193.34 o 
   8  13   1       51.63       24.12     84.94 o 
   9  13   1      887.49      793.35    101.05 o 
  10  13   1        3.09      -75.65     75.65 o 
  11  13   1      485.23      573.37    100.60 o 
  12  13   1       58.11      151.58    100.54 o 
   1  14   1     1680.05     1610.83     85.19 o 
   2  14   1     3817.94     3979.71    174.59 o 
   3  14   1     2396.22     2582.22    124.80 o 
   4  14   1      531.34      562.96     65.64 o 
   5  14   1       40.61      -60.56     60.56 o 
   6  14   1     5950.16     6465.13    526.68 o 
   7  14   1      146.02       84.62     76.93 o 
   8  14   1       33.99      -77.64    108.38 o 
   9  14   1        1.90      -59.58     79.07 o 
  10  14   1     1776.05     1744.60    128.72 o 
  11  14   1        3.84      188.40     95.48 o 
   0  15   1        9.87      -70.00     70.00 o 
   1  15   1     1522.73     1407.11     83.59 o 
   2  15   1        8.47       63.25     54.32 o 
   3  15   1     1337.14     1248.45     78.11 o 
   4  15   1       10.34       57.57     72.98 o 
   5  15   1     1545.00     1696.27    103.18 o 
   6  15   1     1495.82     1718.93    202.95 o 
   7  15   1      484.12      414.55     92.66 o 
   8  15   1       30.42      -44.15     79.33 o 
   9  15   1      182.90      217.69     90.17 o 
  10  15   1       49.53      144.63     88.72 o 
   1  16   1       35.30      -54.30     57.23 o 
   2  16   1     6334.88     6555.75    166.61 o 
   3  16   1        1.07       74.53     70.07 o 
   4  16   1       64.27      191.04     77.01 o 
   5  16   1     1802.44     2043.97    129.44 o 
   6  16   1     1586.14     1992.59    266.05 o 
   7  16   1     1057.86     1052.58    212.68 o 
   8  16   1       25.60       84.95     91.40 o 
   9  16   1      151.61      168.38     95.35 o 
   0  17   1      327.19      406.07    164.13 o 
   1  17   1      440.63      467.40     81.01 o 
   2  17   1     2174.75     2134.54    112.03 o 
   3  17   1      982.04      896.53     88.33 o 
   4  17   1        8.75       16.48     69.11 o 
   5  17   1      127.55      114.30     78.17 o 
   6  17   1      237.84      233.33     94.36 o 
   7  17   1      128.89      166.58     89.84 o 
   1  18   1     1645.15     1694.40    126.68 o 
   2  18   1      523.01      650.99     86.34 o 
   3  18   1     1006.10     1254.75     93.08 o 
   4  18   1       27.81       16.12     75.94 o 
   5  18   1       58.66       -6.18     75.21 o 
   6  18   1        6.65      104.85     85.84 o 
   0  19   1       27.61      102.71    104.03 o 
   1  19   1      357.98      375.35     84.42 o 
   2  19   1      261.71      215.92     82.25 o 
   3  19   1      190.09      195.87     85.91 o 
   0   0   2    45884.95    47644.87    498.81 o 
   1   0   2     4415.03     5274.82    320.52 o 
   2   0   2    34431.71    38034.82   1353.94 o 
   3   0   2    34497.88    34842.39   1336.64 o 
   4   0   2      300.09      130.77     59.99 o 
   5   0   2    32703.81    34236.33   2421.14 o 
   6   0   2    26568.66    25959.61    783.30 o 
   7   0   2     4250.78     4263.57    128.69 o 
   8   0   2     6659.91     5891.55    172.69 o 
   9   0   2      597.53      444.57     72.78 o 
  10   0   2     1872.05     2015.53    115.39 o 
  11   0   2      244.15      243.26     71.46 o 
  12   0   2      264.32      115.56     73.90 o 
  13   0   2      828.58      820.09    118.97 o 
  14   0   2      653.36      683.54    125.42 o 
  15   0   2      857.60     1005.12    139.54 o 
  16   0   2       25.07      110.89    155.46 o 
   1   1   2    60855.71    64029.22   1496.25 o 
   2   1   2    19017.71    21066.34    626.41 o 
   3   1   2     6531.35     6638.39    215.29 o 
   4   1   2     3067.44     3304.33    102.14 o 
   5   1   2        6.60       21.70     26.47 o 
   6   1   2     1756.33     1670.77    209.17 o 
   7   1   2    12946.77    13336.54    355.51 o 
   8   1   2     3235.57     3668.88    199.23 o 
   9   1   2    15576.77    15681.36    371.97 o 
  10   1   2     5574.69     6273.32    175.78 o 
  11   1   2      304.54      331.47     52.92 o 
  12   1   2        0.51      -48.41     48.41 o 
  13   1   2       59.58      -62.82     62.82 o 
  14   1   2       54.75      -51.27     74.03 o 
  15   1   2       94.60       29.06     84.30 o 
  16   1   2      758.29      899.31    124.91 o 
   0   2   2     9167.67     9874.07    170.97 o 
   1   2   2     1084.24     1148.37     39.74 o 
   2   2   2    14464.03    14970.01    506.89 o 
   3   2   2     6016.54     6101.43    121.23 o 
   4   2   2       15.18       50.23     23.73 o 
   5   2   2    13980.28    14016.33    368.54 o 
   6   2   2    13629.75    13950.33    466.24 o 
   7   2   2     9280.04     9343.48    303.87 o 
   8   2   2     2918.78     2941.62    179.50 o 
   9   2   2     1402.34     1287.43     62.78 o 
  10   2   2      623.17      677.59     61.43 o 
  11   2   2     2499.97     2638.51    212.19 o 
  12   2   2      239.59      326.71     58.00 o 
  13   2   2     3206.97     3103.65    246.99 o 
  14   2   2     1885.22     1854.03    162.21 o 
  15   2   2      485.39      487.35     98.79 o 
  16   2   2       59.36      109.19     96.25 o 
   1   3   2    46715.00    48336.89    596.86 o 
   2   3   2    20140.10    20145.23    458.77 o 
   3   3   2     1909.96     1994.69     65.19 o 
   4   3   2      881.27      777.09     35.32 o 
   5   3   2     1353.71     1178.70     50.36 o 
   6   3   2     5537.88     5444.17    110.37 o 
   7   3   2     5243.74     5192.90    153.02 o 
   8   3   2      767.88      831.33    131.39 o 
   9   3   2     8432.16     8264.41    277.80 o 
  10   3   2     7926.21     8199.69    360.86 o 
  11   3   2     3651.98     3753.99    200.41 o 
  12   3   2      201.92      384.22     61.75 o 
  13   3   2     1019.95     1109.57    109.68 o 
  14   3   2       24.49      424.85    206.90 o 
  15   3   2      301.63      299.17     89.19 o 
  16   3   2       93.71       29.67     86.92 o 
   0   4   2      454.05      513.53     30.69 o 
   1   4   2        0.97      191.27     65.58 o 
   2   4   2     2333.85     2160.17     40.71 o 
   3   4   2    30397.28    30159.92    626.11 o 
   4   4   2     1187.98     1003.63     43.56 o 
   5   4   2    33551.87    33936.49    687.90 o 
   6   4   2     8205.91     8244.91    135.80 o 
   7   4   2       67.75      -43.38     43.38 o 
   8   4   2      236.44      118.60     43.59 o 
   9   4   2      184.15       61.06     64.68 o 
  10   4   2      208.16      451.15     89.68 o 
  11   4   2     1062.57     1011.93     84.96 o 
  12   4   2     1948.84     1978.16    149.28 o 
  13   4   2     4405.32     4492.51    554.23 o 
  14   4   2     2260.74     2401.00    217.99 o 
  15   4   2      185.91      223.85     86.26 o 
   1   5   2     2483.84     2725.87    109.14 o 
   2   5   2    23532.39    23645.89    486.47 o 
   3   5   2    23877.50    24419.63    725.76 o 
   4   5   2    10783.78    10896.76    270.04 o 
   5   5   2      350.95      279.31     71.07 o 
   6   5   2     9616.96     9858.42    255.78 o 
   7   5   2     7293.52     7355.15    172.83 o 
   8   5   2      280.72      240.17     53.18 o 
   9   5   2     5440.33     5020.17    228.10 o 
  10   5   2     3833.32     3667.92    237.39 o 
  11   5   2     1565.06     1564.88    101.17 o 
  12   5   2      749.93      433.96     96.61 o 
  13   5   2       57.96      -72.45     72.45 o 
  14   5   2      328.86      254.76     85.64 o 
  15   5   2       49.37      -80.63     80.63 o 
   0   6   2     2128.21     2119.02     83.67 o 
   1   6   2      171.97      135.82     32.10 o 
   2   6   2    20672.25    22104.92    462.77 o 
   3   6   2    41603.94    42033.39   1109.29 o 
   4   6   2      266.59      261.74     34.37 o 
   5   6   2    41045.73    41436.28   1123.24 o 
   6   6   2     9446.00     9511.51    309.59 o 
   7   6   2     1964.16     1892.27     76.83 o 
   8   6   2      910.39      796.41     72.52 o 
   9   6   2     3244.58     3073.43    111.54 o 
  10   6   2     1040.50      800.31     91.51 o 
  11   6   2     1265.14     1115.69     83.50 o 
  12   6   2     1289.45     1178.60     89.24 o 
  13   6   2     1735.89     1741.10    247.38 o 
  14   6   2     1127.74     1023.16    100.97 o 
  15   6   2       70.34      -61.88     80.97 o 
   1   7   2    32697.51    33556.38    583.94 o 
   2   7   2    17386.76    18260.61    381.81 o 
   3   7   2     1000.34      948.87     77.82 o 
   4   7   2     2565.34     2762.66    113.21 o 
   5   7   2     1893.89     1798.78    121.54 o 
   6   7   2     3262.09     3004.06    104.75 o 
   7   7   2      693.78      556.41     81.09 o 
   8   7   2      113.85       70.32     58.39 o 
   9   7   2     1836.76     1922.39     96.48 o 
  10   7   2     2737.30     2885.23    124.25 o 
  11   7   2     2596.90     2481.91    172.38 o 
  12   7   2       17.61       48.13     66.89 o 
  13   7   2      818.30      706.07    106.51 o 
  14   7   2        0.00       94.86     80.53 o 
  15   7   2      262.29      289.14     87.71 o 
   0   8   2       80.55      166.33     40.65 o 
   1   8   2        2.51       26.49     23.83 o 
   2   8   2        7.09       47.30     27.44 o 
   3   8   2     5098.16     4424.96    130.00 o 
   4   8   2     2554.37     2221.57     65.78 o 
   5   8   2     8760.26     8098.35    272.48 o 
   6   8   2     9816.96     9332.47    344.66 o 
   7   8   2      492.94      452.96     58.89 o 
   8   8   2     6324.08     6625.15    982.56 o 
   9   8   2      417.12      374.46     82.18 o 
  10   8   2     3180.42     3670.25    204.98 o 
  11   8   2      707.02      734.26    119.68 o 
  12   8   2        0.39       31.74     68.32 o 
  13   8   2     2045.76     2053.38    167.25 o 
  14   8   2      888.91      733.87    101.31 o 
   1   9   2     8986.88     9034.11    255.85 o 
   2   9   2     3082.97     3107.69     80.15 o 
   3   9   2     2254.63     2405.10    130.60 o 
   4   9   2     1476.60     1253.51     45.83 o 
   5   9   2     1229.19     1343.20     83.90 o 
   6   9   2      337.44      530.07     60.43 o 
   7   9   2    12057.57    11551.43    396.66 o 
   8   9   2     2842.33     3176.64    452.14 o 
   9   9   2    13461.24    13295.72    542.37 o 
  10   9   2     4528.08     4495.10    177.73 o 
  11   9   2       26.83      -78.95     79.66 o 
  12   9   2       19.45      -64.35     64.35 o 
  13   9   2        1.66      -90.63     90.63 o 
  14   9   2       18.05      201.59    104.41 o 
   0  10   2    27419.37    27587.12    523.34 o 
   1  10   2     2332.26     2231.97     90.00 o 
   2  10   2    22015.52    21559.56    604.48 o 
   3  10   2     3574.75     3442.24    171.40 o 
   4  10   2     2964.04     2815.53    113.20 o 
   5  10   2     1251.01     1320.66     66.37 o 
   6  10   2     2138.96     2206.38    195.20 o 
   7  10   2     5823.80     5594.93    400.75 o 
   8  10   2      189.95      127.29     85.27 o 
   9  10   2     2783.17     2509.16    127.35 o 
  10  10   2       14.13       -2.52     76.80 o 
  11  10   2      934.94      854.48     99.38 o 
  12  10   2       11.63      -74.11     74.11 o 
  13  10   2      848.98      780.53    121.87 o 
   1  11   2    25941.03    25627.32    343.62 o 
   2  11   2     3872.31     4017.32    173.52 o 
   3  11   2      284.90      318.09     45.89 o 
   4  11   2      146.54       39.80     40.38 o 
   5  11   2      689.08      566.39     65.80 o 
   6  11   2      359.85      208.93     73.75 o 
   7  11   2     1396.96     1247.85    169.61 o 
   8  11   2      671.68      708.43    230.73 o 
   9  11   2     2441.58     2550.63    123.89 o 
  10  11   2     1153.27     1159.52     98.83 o 
  11  11   2      171.74      106.12     80.67 o 
  12  11   2        2.01     -100.60    100.60 o 
  13  11   2       42.39       53.35    172.36 o 
   0  12   2       39.47        5.56     60.48 o 
   1  12   2        7.25       10.14     44.30 o 
   2  12   2      250.86      125.35     48.57 o 
   3  12   2     5362.10     5324.83    294.43 o 
   4  12   2     2175.27     2016.94     93.14 o 
   5  12   2     9424.47    10231.66    714.46 o 
   6  12   2     7161.84     7080.62    392.44 o 
   7  12   2      110.40      195.31     88.42 o 
   8  12   2     2191.09     1849.99    123.18 o 
   9  12   2      131.92      113.36     74.52 o 
  10  12   2      723.18      931.10    125.90 o 
  11  12   2       32.06       13.21     82.27 o 
  12  12   2       36.11     -105.46    113.96 o 
   1  13   2     2199.22     2296.51     86.60 o 
   2  13   2     3986.08     4003.93    178.51 o 
   3  13   2     2404.07     2207.72     83.32 o 
   4  13   2      813.04      825.38     75.81 o 
   5  13   2      258.52      199.80     61.64 o 
   6  13   2      946.36      835.01     79.00 o 
   7  13   2     1684.62     1606.54    136.86 o 
   8  13   2        2.71       26.24     66.29 o 
   9  13   2     1542.14     1337.85    117.53 o 
  10  13   2     1135.00     1220.10    113.46 o 
  11  13   2      585.19      589.99    150.71 o 
  12  13   2       12.73      -26.53    137.39 o 
   0  14   2      278.71      311.30     74.80 o 
   1  14   2       24.64       -7.60     47.25 o 
   2  14   2     2041.25     2147.08     98.19 o 
   3  14   2     3400.37     3657.33    154.80 o 
   4  14   2      168.06      162.59     60.62 o 
   5  14   2     2355.89     2487.29    158.59 o 
   6  14   2      110.75       93.17     64.49 o 
   7  14   2      173.75      202.99     71.15 o 
   8  14   2      586.01      469.33     84.05 o 
   9  14   2      589.49      553.89     99.82 o 
  10  14   2      242.81      533.14    130.16 o 
  11  14   2      876.70     1032.88    136.02 o 
   1  15   2      405.90      293.51     62.57 o 
   2  15   2     1798.85     1926.45     95.06 o 
   3  15   2      918.30     1049.72     83.23 o 
   4  15   2     1135.43     1319.61     88.44 o 
   5  15   2        1.07       17.00     65.46 o 
   6  15   2     1219.56     1289.67     95.40 o 
   7  15   2      873.82      951.87     97.05 o 
   8  15   2        4.90      -66.62     82.00 o 
   9  15   2      856.82      829.45    154.50 o 
  10  15   2      773.47      868.31    123.08 o 
   0  16   2      715.63      491.78     93.77 o 
   1  16   2      110.81      -13.30     59.47 o 
   2  16   2        1.56       49.65     67.71 o 
   3  16   2     3182.75     3635.24    208.10 o 
   4  16   2     1081.94     1221.58     94.21 o 
   5  16   2     5072.27     6340.39    412.97 o 
   6  16   2     2142.15     2227.96    208.60 o 
   7  16   2       46.53       68.29     86.29 o 
   8  16   2      282.80      368.56    124.10 o 
   9  16   2      118.43       -0.29     93.76 o 
   1  17   2     3306.02     3283.17    185.52 o 
   2  17   2     1083.43     1170.58    124.01 o 
   3  17   2        1.19      -37.67     66.61 o 
   4  17   2      101.97       34.05     68.33 o 
   5  17   2      139.08       91.79     71.81 o 
   6  17   2      298.70      234.46     85.25 o 
   7  17   2      150.35      102.03    111.82 o 
   0  18   2     1419.73     1470.83    183.68 o 
   1  18   2       91.93      304.29     81.63 o 
   2  18   2     1544.33     1591.64    164.82 o 
   3  18   2      441.60      575.20     83.78 o 
   4  18   2      284.56      230.90     72.01 o 
   5  18   2      156.70      163.55     79.51 o 
   6  18   2      215.85      139.55     89.31 o 
   1  19   2      583.18      469.46     88.73 o 
   2  19   2      232.93      209.21     75.50 o 
   3  19   2      224.47      271.07     73.17 o 
   1   0   3       48.41      724.04    411.19 o 
   2   0   3    11763.24    11840.79   1270.67 o 
   3   0   3    69316.91    78763.20   3349.75 o 
   4   0   3     9898.96     9767.91    977.11 o 
   5   0   3      108.85      367.69    295.11 o 
   6   0   3      796.35      749.24    136.72 o 
   7   0   3     4912.74     4804.04    259.19 o 
   8   0   3    16905.25    17343.42    254.78 o 
   9   0   3      694.42      502.23     81.19 o 
  10   0   3     3171.26     3332.60    213.08 o 
  11   0   3     1587.74     1520.04    101.31 o 
  12   0   3     2002.03     1902.80    139.50 o 
  13   0   3      185.74      -38.63     95.46 o 
  14   0   3     1018.66     1036.08    134.19 o 
  15   0   3      756.14     1055.26    186.07 o 
  16   0   3     1224.75     1436.15    209.80 o 
   0   1   3   131540.88   134523.39   1948.36 o 
   1   1   3    36754.43    36517.41    428.90 o 
   2   1   3     2764.63     2575.25    154.91 o 
   3   1   3     8586.40     9027.38    279.77 o 
   4   1   3       45.30      240.75     99.71 o 
   5   1   3     6966.68     7092.14     98.62 o 
   6   1   3      969.50     1069.89     46.56 o 
   7   1   3     4826.15     4689.73    136.40 o 
   8   1   3    29782.52    29375.81    930.32 o 
   9   1   3     3539.39     3743.47    122.79 o 
  10   1   3       10.22      101.66     46.81 o 
  11   1   3      221.06      271.62     66.72 o 
  12   1   3        2.20       -2.38     63.90 o 
  13   1   3     1501.45     1450.16    122.54 o 
  14   1   3      270.75      -12.79     95.85 o 
  15   1   3      123.37       81.55    101.82 o 
  16   1   3      526.91      503.03    116.66 o 
   1   2   3     5245.76     5516.99     96.38 o 
   2   2   3      979.84      955.39     26.74 o 
   3   2   3     2343.00     2098.19     53.81 o 
   4   2   3    22952.23    23046.54    496.02 o 
   5   2   3    17505.72    18253.06    336.07 o 
   6   2   3    11861.05    12348.79    322.67 o 
   7   2   3     2819.17     2935.86    124.75 o 
   8   2   3      576.98      483.74     75.70 o 
   9   2   3     1056.18     1306.78     73.78 o 
  10   2   3      318.11      375.64    117.47 o 
  11   2   3     5972.01     5668.37    237.07 o 
  12   2   3     2342.24     2169.51    174.99 o 
  13   2   3      141.70      158.60     77.84 o 
  14   2   3       12.60       -6.42     79.76 o 
  15   2   3      298.01      258.40     90.69 o 
  16   2   3      825.16     1111.64    147.27 o 
   0   3   3    40154.19    41998.66    702.27 o 
   1   3   3     8285.89     8488.19    176.27 o 
   2   3   3     1880.94     1729.14     62.53 o 
   3   3   3      275.96      284.38     22.16 o 
   4   3   3        7.37      -23.92     26.78 o 
   5   3   3     4814.55     4856.67    141.57 o 
   6   3   3     3806.52     3743.93    135.38 o 
   7   3   3     8807.99     9084.79    333.11 o 
   8   3   3     7083.46     6732.95    172.60 o 
   9   3   3     4342.61     4250.74    182.80 o 
  10   3   3     1801.85     1894.80    117.27 o 
  11   3   3     1740.39     1784.47    153.44 o 
  12   3   3     5027.01     5332.75    514.02 o 
  13   3   3      771.41      739.90    190.33 o 
  14   3   3       24.82       77.60     98.83 o 
  15   3   3      904.24      799.71    124.81 o 
   1   4   3    12625.12    12899.03    199.45 o 
   2   4   3      536.87      486.40     20.51 o 
   3   4   3     7989.32     7985.83    156.25 o 
   4   4   3    41567.91    43430.62    845.94 o 
   5   4   3     7525.44     7713.57    259.91 o 
   6   4   3     2333.36     2134.69     80.40 o 
   7   4   3       45.94      -43.56     43.56 o 
   8   4   3      599.04      390.18     51.26 o 
   9   4   3     3189.68     2855.03    114.65 o 
  10   4   3     2038.44     2060.81    144.88 o 
  11   4   3      577.35      531.28     69.60 o 
  12   4   3     8079.15     8377.93    638.34 o 
  13   4   3      819.33      992.46    169.01 o 
  14   4   3      203.33      366.88     88.89 o 
  15   4   3      888.49     1015.60    108.92 o 
   0   5   3       34.19       12.70     21.76 o 
   1   5   3    16636.95    17575.58    344.20 o 
   2   5   3    11173.22    11157.08    290.63 o 
   3   5   3     4010.74     3883.59     78.76 o 
   4   5   3    15930.88    15162.77    316.94 o 
   5   5   3      308.82      275.18     41.30 o 
   6   5   3      760.13      699.93     54.42 o 
   7   5   3    16662.24    16412.37    325.21 o 
   8   5   3    12460.16    12318.88    409.69 o 
   9   5   3      542.14      501.46     79.76 o 
  10   5   3      584.42      517.91     67.33 o 
  11   5   3      226.50      195.61     66.20 o 
  12   5   3      687.33      876.16    145.26 o 
  13   5   3      613.71      487.92     87.46 o 
  14   5   3       30.58      -47.03     81.71 o 
  15   5   3      384.38      284.12     90.02 o 
   1   6   3     1501.26     1469.65     42.71 o 
   2   6   3     1288.16     1349.30     60.66 o 
   3   6   3    17646.43    18054.38    429.71 o 
   4   6   3    74634.21    76426.88   2055.12 o 
   5   6   3     4364.24     4476.82     77.20 o 
   6   6   3      358.33      295.05     54.26 o 
   7   6   3      390.47      356.77     54.48 o 
   8   6   3      140.96      -49.64     52.34 o 
   9   6   3     3488.35     3057.13    132.75 o 
  10   6   3      135.42      -39.86     59.86 o 
  11   6   3      136.47      116.79     66.10 o 
  12   6   3      739.63      748.08    116.75 o 
  13   6   3      457.79      223.48     97.57 o 
  14   6   3      213.95      127.86     79.29 o 
  15   6   3      127.20      -83.15     83.15 o 
   0   7   3    86213.59    86736.71   3538.05 o 
   1   7   3    16432.27    16917.70    449.77 o 
   2   7   3     2426.24     2205.80     62.63 o 
   3   7   3       15.94      -33.12     33.12 o 
   4   7   3     2633.07     2593.95     85.55 o 
   5   7   3     1686.13     1548.06     57.32 o 
   6   7   3     2924.53     2633.79     93.90 o 
   7   7   3     3950.53     3708.17    101.64 o 
   8   7   3     1599.43     1634.08     91.97 o 
   9   7   3     2146.27     1909.25    101.12 o 
  10   7   3     1459.04     1354.88    119.22 o 
  11   7   3     1210.51     1192.16     89.13 o 
  12   7   3     2731.31     3212.33    377.40 o 
  13   7   3      134.13      152.22     94.01 o 
  14   7   3        1.27      163.88     86.05 o 
  15   7   3      539.34      563.16    100.93 o 
   1   8   3     1353.79     1463.57     50.41 o 
   2   8   3      449.39      511.05     31.47 o 
   3   8   3      322.55      259.73     29.46 o 
   4   8   3     1742.77     1607.50     71.52 o 
   5   8   3     6051.54     5600.84    256.94 o 
   6   8   3      146.68       86.55     45.64 o 
   7   8   3     1832.06     1661.56     89.53 o 
   8   8   3     3279.80     3036.21    117.60 o 
   9   8   3      433.95      318.01     79.88 o 
  10   8   3      311.25      467.23     76.13 o 
  11   8   3     3789.67     3462.24    219.91 o 
  12   8   3     4914.72     4838.96    440.00 o 
  13   8   3      131.85      201.34     97.69 o 
  14   8   3      279.36      444.17    136.50 o 
   0   9   3     8768.10     8805.40    154.47 o 
   1   9   3     6610.20     6470.38    148.60 o 
   2   9   3      598.69      558.31     35.59 o 
   3   9   3     1169.18     1229.45     76.52 o 
   4   9   3     5601.75     5411.94    303.37 o 
   5   9   3     2369.44     2005.44    101.60 o 
   6   9   3      140.96      161.24     48.19 o 
   7   9   3     2007.82     1855.71     95.89 o 
   8   9   3    25026.59    25099.81   1102.87 o 
   9   9   3     1642.69     1783.99    111.28 o 
  10   9   3      111.34      189.02     99.66 o 
  11   9   3      134.69       91.65     68.95 o 
  12   9   3       58.91      159.92    183.98 o 
  13   9   3     1394.80     1422.75    179.12 o 
  14   9   3      468.44      321.40    178.55 o 
   1  10   3     8283.17     8148.63    140.81 o 
   2  10   3     2181.53     2227.51     93.89 o 
   3  10   3    18427.09    18228.75    782.98 o 
   4  10   3     8127.56     8609.17    459.61 o 
   5  10   3      675.70      774.51     45.79 o 
   6  10   3     3320.57     3291.71    192.63 o 
   7  10   3      261.51      106.58    101.57 o 
   8  10   3     1414.58     1091.34    133.87 o 
   9  10   3      259.68      111.93     76.55 o 
  10  10   3       51.25       15.03     77.21 o 
  11  10   3      805.59      911.32    135.04 o 
  12  10   3      195.26      112.94    103.33 o 
  13  10   3       34.97       40.14    107.16 o 
   0  11   3    48257.52    48179.62    490.45 o 
   1  11   3     2473.58     2426.20     79.70 o 
   2  11   3       15.20      -44.89     44.89 o 
   3  11   3      460.19      417.89     57.39 o 
   4  11   3     1845.40     1863.33    113.35 o 
   5  11   3     3389.25     3278.18    281.66 o 
   6  11   3      899.20      558.50     88.77 o 
   7  11   3     1092.77      985.88    120.83 o 
   8  11   3     2405.97     2448.03    141.74 o 
   9  11   3     2054.37     2063.45    115.85 o 
  10  11   3       58.33       95.94     75.59 o 
  11  11   3       77.95       38.57    100.27 o 
  12  11   3      223.19      200.83    128.68 o 
  13  11   3      192.61      171.84    111.99 o 
   1  12   3     3457.10     3301.94     94.88 o 
   2  12   3     1297.31     1324.45     67.56 o 
   3  12   3      979.34      967.75     61.69 o 
   4  12   3     6504.44     6318.63    451.77 o 
   5  12   3     3750.22     3892.84    340.44 o 
   6  12   3       68.08      135.63     67.12 o 
   7  12   3     2084.88     1805.91    154.57 o 
   8  12   3     1017.01      795.81     88.45 o 
   9  12   3        0.69      -15.87     70.50 o 
  10  12   3      103.72      122.96     80.30 o 
  11  12   3      829.66      965.98    159.50 o 
  12  12   3      748.37      955.34    341.41 o 
   0  13   3     1784.65     2062.91    116.37 o 
   1  13   3     4611.52     4467.36    111.89 o 
   2  13   3     1610.63     1410.26     75.86 o 
   3  13   3      227.80      224.16     59.09 o 
   4  13   3     2296.38     2155.96    187.30 o 
   5  13   3       35.00      -18.87     60.43 o 
   6  13   3      294.47      310.59     70.85 o 
   7  13   3     1825.20     1763.44    107.99 o 
   8  13   3     3622.41     3716.38    228.40 o 
   9  13   3       35.56      -26.01     72.22 o 
  10  13   3      120.84      136.07     97.64 o 
  11  13   3      188.13      337.86    150.30 o 
   1  14   3      300.58      212.44     53.58 o 
   2  14   3       37.29      -54.52     54.52 o 
   3  14   3     1551.03     1544.06     87.47 o 
   4  14   3     6353.46     6698.27    519.75 o 
   5  14   3      394.13      405.58     71.49 o 
   6  14   3        0.46      -58.89     58.89 o 
   7  14   3      274.67      149.35     71.45 o 
   8  14   3        0.45      -36.58     75.73 o 
   9  14   3     1585.47     1505.02    111.14 o 
  10  14   3      244.29      351.37    107.85 o 
  11  14   3       43.48      237.34    292.21 o 
   0  15   3     1324.50     1210.58    103.47 o 
   1  15   3      685.95      606.49     63.53 o 
   2  15   3     1035.02     1101.23     82.31 o 
   3  15   3      448.44      464.78     73.65 o 
   4  15   3      239.14      261.38     68.51 o 
   5  15   3        4.82        9.32     67.49 o 
   6  15   3      256.80      253.71     73.26 o 
   7  15   3     1981.97     2067.47    141.68 o 
   8  15   3      887.79      878.56     99.47 o 
   9  15   3      494.87      536.32    107.27 o 
  10  15   3      500.85      646.46    115.20 o 
   1  16   3     2100.92     2144.20    116.71 o 
   2  16   3      271.84      237.15     69.84 o 
   3  16   3      128.48      197.91     72.85 o 
   4  16   3     5153.86     5606.09    298.82 o 
   5  16   3     1198.19     1365.80    109.18 o 
   6  16   3        0.92       98.29     73.47 o 
   7  16   3      272.35      272.85     81.36 o 
   8  16   3       25.42      -30.73     90.17 o 
   0  17   3     4220.46     4345.89    195.24 o 
   1  17   3     1708.32     1964.71    199.53 o 
   2  17   3       84.23       78.85     70.64 o 
   3  17   3       26.91       69.74     70.49 o 
   4  17   3       47.01      -31.36     69.37 o 
   5  17   3        2.19      -70.56     70.56 o 
   6  17   3      178.94      117.02     76.67 o 
   7  17   3      125.08       -0.31     83.78 o 
   1  18   3      517.54      505.33     82.45 o 
   2  18   3      157.87      215.74     75.42 o 
   3  18   3     1394.47     1451.75    101.23 o 
   4  18   3      676.05      881.43     97.87 o 
   5  18   3       39.01      -54.97     75.24 o 
   0  19   3     1180.15     1350.58    168.96 o 
   1  19   3       92.72       66.12     71.84 o 
   2  19   3       46.89       28.70     70.32 o 
   0   0   4    16413.50    16740.81    756.84 o 
   1   0   4   176347.50   181627.53   3639.92 o 
   2   0   4   482312.59   467386.41   6939.12 o 
   3   0   4    20770.21    22174.56    885.24 o 
   4   0   4     3522.20     3538.39    177.10 o 
   5   0   4      354.99      244.01    109.20 o 
   6   0   4     6271.81     6218.40    275.37 o 
   7   0   4     2661.21     2149.22    129.40 o 
   8   0   4     4059.79     3729.43    281.03 o 
   9   0   4      662.56      752.19     73.53 o 
  10   0   4      250.96       28.04     83.65 o 
  11   0   4     2629.18     2566.57    148.72 o 
  12   0   4       44.06     -112.34    112.34 o 
  13   0   4      580.48      614.07    242.66 o 
  14   0   4     1459.38     1783.41    201.78 o 
  15   0   4      599.84      732.40    173.13 o 
   1   1   4      442.17      490.08     55.12 o 
   2   1   4     1181.27     1036.19     52.10 o 
   3   1   4    17613.95    17934.64    353.90 o 
   4   1   4     6581.36     6185.19    216.65 o 
   5   1   4    17526.15    17471.18    458.84 o 
   6   1   4      279.02      166.00     49.78 o 
   7   1   4     2780.60     2906.34    146.50 o 
   8   1   4       19.52      126.00     71.59 o 
   9   1   4     1927.82     1868.29     84.23 o 
  10   1   4     3440.19     3672.36    114.65 o 
  11   1   4     1914.63     1963.04    116.59 o 
  12   1   4      241.85      141.61     76.83 o 
  13   1   4     1326.53     1328.29    110.55 o 
  14   1   4      160.49      -37.01    100.49 o 
  15   1   4     1046.21     1211.30    132.02 o 
   0   2   4        9.57       17.04     23.11 o 
   1   2   4     1487.97     1638.34     37.73 o 
   2   2   4    69119.96    72679.17    875.63 o 
   3   2   4      263.50      215.23     22.51 o 
   4   2   4       52.44       62.45     21.53 o 
   5   2   4      176.51      210.13     64.41 o 
   6   2   4    71788.06    73857.25   1945.41 o 
   7   2   4    27649.75    26747.33   1159.15 o 
   8   2   4      294.76      390.21     49.85 o 
   9   2   4    10149.21     9965.38    329.99 o 
  10   2   4    13367.33    14400.97    702.82 o 
  11   2   4     1757.21     1786.18    167.20 o 
  12   2   4     1174.29     1382.31    230.58 o 
  13   2   4      268.86      344.90     86.15 o 
  14   2   4       62.36      -60.98     80.98 o 
  15   2   4      626.40      537.57    115.52 o 
   1   3   4     1597.80     1571.59     52.70 o 
   2   3   4    23770.65    26629.90    497.54 o 
   3   3   4    26598.94    28257.60    630.66 o 
   4   3   4     3872.84     3911.99    167.04 o 
   5   3   4    19337.69    20098.39    603.81 o 
   6   3   4     7331.44     6819.36    161.94 o 
   7   3   4     5519.15     5389.94    137.70 o 
   8   3   4      923.03      847.88     73.43 o 
   9   3   4      150.19       67.37     57.66 o 
  10   3   4     4738.11     4747.03    310.66 o 
  11   3   4     4482.48     4640.75    451.73 o 
  12   3   4     1494.52     1893.05    392.52 o 
  13   3   4     1024.67     1222.25    169.14 o 
  14   3   4      520.85      467.59     95.66 o 
  15   3   4     1137.14     1227.79    181.97 o 
   0   4   4     8996.95     8917.87    157.06 o 
   1   4   4    23764.70    25072.97    929.14 o 
   2   4   4    26761.89    28532.53    640.98 o 
   3   4   4      131.33      117.45     46.59 o 
   4   4   4       10.47       53.75     31.26 o 
   5   4   4      829.67      760.84     50.33 o 
   6   4   4     3216.11     3155.27     73.05 o 
   7   4   4     1926.75     1658.07     97.50 o 
   8   4   4     3578.11     3329.36    134.06 o 
   9   4   4     2611.91     2615.17     86.46 o 
  10   4   4     7321.13     7102.91    357.66 o 
  11   4   4     3748.27     3910.41    301.32 o 
  12   4   4      331.96      429.73    101.62 o 
  13   4   4     1520.59     1739.89    155.40 o 
  14   4   4     3450.48     3397.69    264.19 o 
  15   4   4      361.05      350.13     92.21 o 
   1   5   4     5075.70     5336.88    105.97 o 
   2   5   4    35004.48    35166.99    653.59 o 
   3   5   4    33482.14    34237.59   1027.16 o 
   4   5   4     4886.35     4745.99    102.58 o 
   5   5   4    14417.29    13737.28    380.10 o 
   6   5   4    29699.81    28120.50    377.52 o 
   7   5   4     1513.41     1446.53     77.17 o 
   8   5   4       19.29       -4.10     42.97 o 
   9   5   4       97.80      -38.01     59.59 o 
  10   5   4      380.57      195.01    112.18 o 
  11   5   4     3774.97     3746.18    303.26 o 
  12   5   4       11.00      -51.85     88.04 o 
  13   5   4      663.80      724.46    110.75 o 
  14   5   4      369.89      288.10     89.07 o 
  15   5   4      440.43      382.11     96.34 o 
   0   6   4     7885.33     8122.80    105.71 o 
   1   6   4    17632.07    18007.02    255.00 o 
   2   6   4    11224.96    12598.98    134.94 o 
   3   6   4     5201.53     5361.61    207.70 o 
   4   6   4       17.73       38.55     28.39 o 
   5   6   4     3267.08     2949.16    101.49 o 
   6   6   4    18039.22    18100.53    379.88 o 
   7   6   4     3963.07     3836.38    121.13 o 
   8   6   4      275.49      320.49     56.37 o 
   9   6   4     3879.55     3516.72    181.30 o 
  10   6   4      168.92      -80.87     80.87 o 
  11   6   4     1003.80     1029.58    126.97 o 
  12   6   4      418.28      507.59    111.40 o 
  13   6   4      322.13      190.36     97.76 o 
  14   6   4      407.36      297.33     85.85 o 
  15   6   4      150.40      152.36     89.27 o 
   1   7   4        6.35      -26.34     26.34 o 
   2   7   4     6071.13     6079.28    219.84 o 
   3   7   4    14146.52    14483.71    471.41 o 
   4   7   4     1030.24     1131.92    113.37 o 
   5   7   4    14126.05    13690.47    336.62 o 
   6   7   4      822.24      700.56     55.03 o 
   7   7   4     4203.28     3950.65    117.56 o 
   8   7   4     1382.93     1047.37     69.46 o 
   9   7   4       95.82      -10.71     82.45 o 
  10   7   4     4839.99     4720.29    378.91 o 
  11   7   4     1841.76     1749.77    142.37 o 
  12   7   4      968.77      923.69    119.30 o 
  13   7   4      548.48      885.84    188.26 o 
  14   7   4      317.13      267.28    103.71 o 
   0   8   4     1369.56     1458.86     96.81 o 
   1   8   4     6413.50     6345.17    104.74 o 
   2   8   4    22137.25    22174.48    409.29 o 
   3   8   4      365.34      362.02     45.51 o 
   4   8   4      163.16       76.90     34.11 o 
   5   8   4      144.13      105.50     34.25 o 
   6   8   4      830.03      877.75     91.74 o 
   7   8   4     6996.60     6723.40    325.60 o 
   8   8   4     2408.78     2419.95    114.73 o 
   9   8   4     2251.30     2300.52    121.44 o 
  10   8   4      545.33      393.70    100.41 o 
  11   8   4     1786.30     1788.45    154.70 o 
  12   8   4       48.14       89.23     91.96 o 
  13   8   4      514.73      458.60    127.13 o 
  14   8   4      418.43      421.48    112.03 o 
   1   9   4       55.04       70.26     30.80 o 
   2   9   4     1345.75     1375.71     51.80 o 
   3   9   4     6994.42     7110.51    288.95 o 
   4   9   4     5308.73     5177.55    231.47 o 
   5   9   4     4637.72     4681.34    243.50 o 
   6   9   4       28.61      -27.55     52.17 o 
   7   9   4     1728.96     1556.54    116.40 o 
   8   9   4      455.97      644.45     86.76 o 
   9   9   4     1158.67     1149.07    102.44 o 
  10   9   4     1592.85     1565.61    109.76 o 
  11   9   4     1288.62     1404.96    149.73 o 
  12   9   4       38.24      113.66     96.80 o 
  13   9   4     1018.73      994.11    128.84 o 
  14   9   4      107.39       46.95    108.47 o 
   0  10   4      647.67      716.41    109.81 o 
   1  10   4    10404.33    10408.89    203.81 o 
   2  10   4     9379.92     9314.10    293.60 o 
   3  10   4     1152.04      955.71     52.86 o 
   4  10   4      101.56       24.79     57.68 o 
   5  10   4      284.80      257.94     46.78 o 
   6  10   4     3900.96     3825.31    223.53 o 
   7  10   4     4992.84     5019.51    192.99 o 
   8  10   4      130.43      -67.97     67.97 o 
   9  10   4     1441.10     1722.29    261.93 o 
  10  10   4     1431.93     1462.39    158.98 o 
  11  10   4      786.72      490.27    109.21 o 
  12  10   4      466.47      597.04    118.23 o 
  13  10   4       96.00       21.81    105.75 o 
   1  11   4       10.78       75.23     40.54 o 
   2  11   4      816.02      852.36     53.18 o 
   3  11   4     3490.56     3527.34    142.45 o 
   4  11   4      937.64      820.15     86.87 o 
   5  11   4     5879.40     5743.95    372.94 o 
   6  11   4        1.01      -56.15     56.15 o 
   7  11   4      478.40      203.51     85.27 o 
   8  11   4      219.92      105.88     70.99 o 
   9  11   4      190.88      131.35     75.65 o 
  10  11   4     1002.60      965.24    147.47 o 
  11  11   4      548.59      534.03    115.45 o 
  12  11   4      436.98      406.91    118.43 o 
  13  11   4      227.93      322.07    124.30 o 
   0  12   4     3070.16     2838.63    128.46 o 
   1  12   4     7474.25     7595.34    128.79 o 
   2  12   4      791.74      677.61     55.54 o 
   3  12   4     3475.34     3361.28    126.61 o 
   4  12   4       41.81      -58.23     58.23 o 
   5  12   4      422.97      367.31     66.91 o 
   6  12   4     4824.65     4929.67    331.85 o 
   7  12   4     1616.55     1658.71    100.28 o 
   8  12   4      449.07      628.96     84.47 o 
   9  12   4     1276.88     1368.37    117.08 o 
  10  12   4      575.12      576.88    136.36 o 
  11  12   4      496.85      524.56    138.52 o 
  12  12   4       14.16      -29.04    106.86 o 
   1  13   4      216.07       89.50     48.82 o 
   2  13   4     3646.35     3819.35    138.57 o 
   3  13   4     6012.47     6056.44    344.91 o 
   4  13   4     1104.89     1138.78     79.91 o 
   5  13   4     2129.53     2224.70    153.19 o 
   6  13   4     2474.94     2557.95    188.04 o 
   7  13   4     1306.57     1141.27     92.72 o 
   8  13   4        5.36      -29.13     74.08 o 
   9  13   4       92.42       32.22     75.46 o 
  10  13   4      318.36      306.32    159.60 o 
  11  13   4      491.94      579.64    189.87 o 
   0  14   4      343.56      205.34     99.04 o 
   1  14   4      541.03      445.27     57.59 o 
   2  14   4      115.11       28.41     51.50 o 
   3  14   4      242.91      145.11     58.69 o 
   4  14   4        0.04       12.99     62.79 o 
   5  14   4       12.65      -60.98     60.98 o 
   6  14   4        2.85      -13.41     62.66 o 
   7  14   4     1070.63     1354.53    194.74 o 
   8  14   4      522.59      452.88     89.88 o 
   9  14   4      623.05      598.78     96.99 o 
  10  14   4      493.60      577.98    189.93 o 
   1  15   4      504.03      364.47     59.26 o 
   2  15   4     2587.88     2633.18    157.76 o 
   3  15   4     2105.27     2296.56    104.53 o 
   4  15   4      287.69      383.94     71.90 o 
   5  15   4     1903.63     1988.70    179.48 o 
   6  15   4     1471.17     1636.38    161.64 o 
   7  15   4      361.71      470.37     84.05 o 
   8  15   4       80.18       67.02     81.84 o 
   9  15   4        0.48      101.24     86.36 o 
   0  16   4     1180.81     1162.87    118.46 o 
   1  16   4     1763.51     1705.92     88.82 o 
   2  16   4       65.72       53.04     65.82 o 
   3  16   4      736.57      675.22     80.77 o 
   4  16   4        0.86       63.72     72.90 o 
   5  16   4      366.83      470.37     93.59 o 
   6  16   4     1275.17     1466.41    163.14 o 
   7  16   4      276.63      378.17     85.89 o 
   8  16   4      115.20      163.33     92.86 o 
   1  17   4       37.90       74.16     63.58 o 
   2  17   4      885.45      930.80    118.82 o 
   3  17   4     1429.33     1560.73    101.43 o 
   4  17   4      322.31      399.57     81.99 o 
   5  17   4      989.84     1003.94     98.82 o 
   6  17   4      513.84      535.03     86.70 o 
   7  17   4      215.43      198.43     81.39 o 
   0  18   4       48.94       16.07     94.12 o 
   1  18   4      885.25     1010.56     92.51 o 
   2  18   4     1448.79     1446.63    129.19 o 
   3  18   4       72.84       81.06     70.54 o 
   4  18   4       64.96       20.68     72.48 o 
   5  18   4       43.79       -8.13     75.67 o 
   1  19   4        0.14      -70.94     70.94 o 
   1   0   5    81808.05    84983.57    801.41 o 
   2   0   5     1620.13     1573.12    107.37 o 
   3   0   5    33211.11    33140.89   1765.65 o 
   4   0   5    33931.51    34667.21   1597.34 o 
   5   0   5      850.64      846.50     70.01 o 
   6   0   5     1461.56     1315.39    157.68 o 
   7   0   5     4573.52     3789.28    308.14 o 
   8   0   5     7494.47     6649.89    156.11 o 
   9   0   5     5254.74     5398.39    257.27 o 
  10   0   5     1042.36     1072.45    111.95 o 
  11   0   5     2401.60     2860.63    158.95 o 
  12   0   5       75.17     -124.49    124.49 o 
  13   0   5     1039.17     1372.50    278.39 o 
  14   0   5      180.16      349.00    153.37 o 
  15   0   5       36.89       58.11    150.70 o 
   0   1   5    24542.22    26817.22    421.97 o 
   1   1   5     3384.04     3472.64     98.34 o 
   2   1   5       54.78       83.43     30.77 o 
   3   1   5    27032.75    26257.33    637.73 o 
   4   1   5     2251.55     2569.10    104.86 o 
   5   1   5    40647.86    40461.60    797.55 o 
   6   1   5      102.13        7.70     41.61 o 
   7   1   5     7648.85     7086.40    236.31 o 
   8   1   5     3271.28     2889.74     82.24 o 
   9   1   5      566.56      595.03    133.58 o 
  10   1   5        9.30      -74.11    109.98 o 
  11   1   5     1482.62     1380.73     99.11 o 
  12   1   5     1692.13     1571.43    109.61 o 
  13   1   5     2725.63     2992.09    268.41 o 
  14   1   5       49.12       21.25     99.79 o 
  15   1   5      671.95      664.55    124.46 o 
   1   2   5     9362.60     8751.56    135.78 o 
   2   2   5     1492.82     1550.89     32.59 o 
   3   2   5      649.78      489.12     24.77 o 
   4   2   5      877.58      867.70     32.41 o 
   5   2   5     2302.15     2223.61    117.65 o 
   6   2   5     1595.56     1608.03    127.51 o 
   7   2   5     6940.08     6464.40    285.20 o 
   8   2   5      389.12      499.57     59.09 o 
   9   2   5    18559.53    20124.07    754.83 o 
  10   2   5      803.03     1155.77    115.11 o 
  11   2   5     3151.53     3064.37    126.91 o 
  12   2   5      657.35     1034.38    197.68 o 
  13   2   5       31.10       89.54    123.54 o 
  14   2   5      164.83      159.42    102.94 o 
  15   2   5       23.93       40.40    103.34 o 
   0   3   5      516.70      707.51     92.20 o 
   1   3   5    13239.31    12974.52    144.25 o 
   2   3   5       21.77        4.96     20.82 o 
   3   3   5    29512.55    30083.88    541.18 o 
   4   3   5      232.80      201.46     76.56 o 
   5   3   5    16043.81    16604.83    394.97 o 
   6   3   5       16.10      -29.64     29.64 o 
   7   3   5     5953.40     5766.33    248.95 o 
   8   3   5     3645.14     3452.45    170.25 o 
   9   3   5     1651.44     1805.88    151.43 o 
  10   3   5        0.91       75.99     90.27 o 
  11   3   5     1106.24     1071.58    137.42 o 
  12   3   5      379.29      444.36     84.40 o 
  13   3   5     6765.91     6662.53    504.87 o 
  14   3   5       15.52     -104.07    104.86 o 
  15   3   5     1051.42     1091.31    131.91 o 
   1   4   5    25556.58    26891.01    661.18 o 
   2   4   5      160.04      199.91     25.60 o 
   3   4   5     8368.19     8404.88    280.03 o 
   4   4   5     5066.72     4855.44    158.93 o 
   5   4   5      177.37       54.70     51.05 o 
   6   4   5      539.33      406.18     38.50 o 
   7   4   5     6725.89     6366.20    243.09 o 
   8   4   5       14.87      -27.66     79.28 o 
   9   4   5    11042.52    11248.00    504.24 o 
  10   4   5     1500.51     1587.13    120.79 o 
  11   4   5     2916.57     3117.08    273.98 o 
  12   4   5      237.14      265.35    101.55 o 
  13   4   5       54.67      201.87     89.52 o 
  14   4   5        4.17      130.57     81.81 o 
  15   4   5       76.34       42.33    101.67 o 
   0   5   5    43582.65    43894.73   1111.95 o 
   1   5   5      288.90      274.31     62.75 o 
   2   5   5        2.23        1.04     43.71 o 
   3   5   5    13213.73    14109.81    460.28 o 
   4   5   5     9330.07    10019.14    470.19 o 
   5   5   5    32625.56    32692.33    441.77 o 
   6   5   5        9.08      -39.07     42.27 o 
   7   5   5     6293.71     5887.38    117.84 o 
   8   5   5       56.71       24.93     54.06 o 
   9   5   5      770.38      576.55    145.13 o 
  10   5   5        0.11      -79.25     79.25 o 
  11   5   5     1230.25     1035.15    234.67 o 
  12   5   5       49.26      -10.17     87.46 o 
  13   5   5     1658.52     1878.70    172.28 o 
  14   5   5       20.75       14.49     82.41 o 
  15   5   5      421.25      400.78     96.18 o 
   1   6   5    51509.48    55032.63    833.39 o 
   2   6   5      264.49      131.43     39.23 o 
   3   6   5     7197.42     7486.00    249.37 o 
   4   6   5     3216.06     2747.96    139.04 o 
   5   6   5     1827.69     1690.80     82.77 o 
   6   6   5      167.24      224.02     46.48 o 
   7   6   5     2781.69     2914.31    139.57 o 
   8   6   5     8215.33     7701.41    173.69 o 
   9   6   5     4262.05     4575.18    172.54 o 
  10   6   5      383.96      245.52    152.56 o 
  11   6   5     1714.23     1498.27    247.56 o 
  12   6   5        0.41      -83.59     83.59 o 
  13   6   5      153.78      -44.44     96.92 o 
  14   6   5       22.06      -52.57     98.95 o 
   0   7   5     4365.11     4489.04     77.06 o 
   1   7   5     7839.15     7272.27    113.28 o 
   2   7   5       50.25      -33.12     33.12 o 
   3   7   5    24416.89    25235.43    532.43 o 
   4   7   5     7998.87     7170.45    280.85 o 
   5   7   5    11633.96    12135.23    289.70 o 
   6   7   5       61.22        2.89     39.83 o 
   7   7   5     1637.52     1557.77     76.08 o 
   8   7   5     2938.84     2925.61    100.98 o 
   9   7   5     1342.96     1298.25    115.14 o 
  10   7   5       12.93       38.94     90.42 o 
  11   7   5      326.92      259.02    116.36 o 
  12   7   5      359.72      263.96    114.03 o 
  13   7   5     4219.80     4615.54    491.72 o 
  14   7   5       18.13      -50.96    100.84 o 
   1   8   5     1173.66     1223.92     47.62 o 
   2   8   5        0.31      -26.16     26.16 o 
   3   8   5     5404.61     4931.89    149.15 o 
   4   8   5     3269.31     3292.95    132.14 o 
   5   8   5       84.32       73.90     66.31 o 
   6   8   5       45.55        1.93     40.46 o 
   7   8   5     6242.98     5947.01    146.32 o 
   8   8   5     4617.31     4621.26    128.13 o 
   9   8   5    10550.94    11008.86    474.01 o 
  10   8   5      358.55      302.94    103.93 o 
  11   8   5     1747.95     1756.79    193.13 o 
  12   8   5        1.17       34.49    112.60 o 
  13   8   5       72.91      315.01    111.41 o 
  14   8   5       11.41       38.67    115.88 o 
   0   9   5       84.01       84.28     47.52 o 
   1   9   5        8.57       19.18     32.04 o 
   2   9   5        1.07      -30.75     30.75 o 
   3   9   5     3469.65     3193.57    118.64 o 
   4   9   5     2029.34     1916.09    112.35 o 
   5   9   5    21302.90    21223.78    630.11 o 
   6   9   5        1.02       31.01     54.13 o 
   7   9   5     6574.00     6697.16    284.22 o 
   8   9   5     3608.28     3584.31    217.35 o 
   9   9   5      830.17      781.77    112.32 o 
  10   9   5       35.32       21.76     93.79 o 
  11   9   5     1511.87     1635.12    141.15 o 
  12   9   5     2210.52     2306.16    173.71 o 
  13   9   5     1074.66     1075.00    138.96 o 
   1  10   5    22812.97    23017.18    387.75 o 
   2  10   5       46.42        1.57     40.32 o 
   3  10   5       45.32       69.33     41.31 o 
   4  10   5     4715.17     4605.40    198.61 o 
   5  10   5     1222.86     1119.00     96.91 o 
   6  10   5       44.27       24.33     45.34 o 
   7  10   5      886.08     1007.38     86.74 o 
   8  10   5        2.65      -42.69    106.48 o 
   9  10   5     3062.74     3471.08    171.24 o 
  10  10   5       33.45      -58.62     94.46 o 
  11  10   5      983.76      892.44    123.57 o 
  12  10   5      412.32      636.50    173.08 o 
  13  10   5      208.53      152.21    117.62 o 
   0  11   5     8394.28     8599.34    177.72 o 
   1  11   5     5757.17     5547.60    101.00 o 
   2  11   5       13.57      134.96     70.93 o 
   3  11   5    13493.14    13670.78    518.05 o 
   4  11   5     4404.72     3765.12    198.35 o 
   5  11   5     2659.62     2473.19    152.69 o 
   6  11   5       51.13      -45.22     45.22 o 
   7  11   5      568.47      457.73     69.09 o 
   8  11   5        4.59      -97.29     97.29 o 
   9  11   5      103.35      -23.82    109.15 o 
  10  11   5        0.09      -92.36     92.36 o 
  11  11   5      184.77       40.34    106.33 o 
  12  11   5       25.12      -41.61    113.74 o 
   1  12   5     4500.16     4319.28    102.05 o 
   2  12   5        0.19      -18.84     88.54 o 
   3  12   5     5517.83     5445.65    252.94 o 
   4  12   5      451.12      475.34     74.23 o 
   5  12   5      866.34      842.51     76.22 o 
   6  12   5        1.06       -8.80     63.75 o 
   7  12   5     2222.94     2383.75    108.11 o 
   8  12   5       18.76      -65.31     75.15 o 
   9  12   5     3550.04     3594.59    210.53 o 
  10  12   5        1.15       34.51     99.24 o 
  11  12   5      529.50      492.45    119.80 o 
  12  12   5       37.63      -37.26    121.10 o 
   0  13   5     3173.64     2741.92    133.25 o 
   1  13   5       42.88      -47.22     47.22 o 
   2  13   5        1.89      -46.58     46.58 o 
   3  13   5     2071.33     2139.76    122.76 o 
   4  13   5      726.30      595.77     76.22 o 
   5  13   5     8682.02     8808.23    523.67 o 
   6  13   5        0.02      -65.93     65.93 o 
   7  13   5     1707.14     1760.50    102.42 o 
   8  13   5       11.22        8.39     77.01 o 
   9  13   5       12.61       92.79    147.02 o 
  10  13   5        5.15      -23.69    125.94 o 
  11  13   5      471.78      611.62    131.82 o 
   1  14   5     3581.06     3815.38    151.05 o 
   2  14   5       21.94      -15.95     51.70 o 
   3  14   5        3.47      -10.89     58.44 o 
   4  14   5      715.33      640.45     77.25 o 
   5  14   5     1531.72     1554.60     94.74 o 
   6  14   5       17.95      -63.71     63.71 o 
   7  14   5      626.65      626.13     87.79 o 
   8  14   5      348.55      412.83     86.28 o 
   9  14   5     1387.38     1392.11    164.16 o 
  10  14   5       27.01      349.01    138.76 o 
   0  15   5     1409.26     1430.06    134.36 o 
   1  15   5      129.33      135.44     55.71 o 
   2  15   5       10.71      -36.22     54.35 o 
   3  15   5     2663.95     3084.28    129.61 o 
   4  15   5      238.23      220.07     74.16 o 
   5  15   5     2170.50     2202.73    137.75 o 
   6  15   5       17.98      -50.60     72.16 o 
   7  15   5      336.85      255.38     81.56 o 
   8  15   5      343.45      342.81     94.96 o 
   9  15   5        8.35     -118.11    118.11 o 
   1  16   5     2146.84     2111.10    103.79 o 
   2  16   5        1.61      -41.57     63.58 o 
   3  16   5     1785.16     1808.24    159.57 o 
   4  16   5      274.55      276.79     81.37 o 
   5  16   5      102.07       73.43     73.12 o 
   6  16   5        6.99      -60.37     75.81 o 
   7  16   5     1071.10     1185.69    102.78 o 
   8  16   5       99.75      147.05    105.78 o 
   0  17   5      116.39       51.40     89.36 o 
   1  17   5      253.53      277.75     70.72 o 
   2  17   5        0.17      107.26     72.13 o 
   3  17   5     1216.02     1220.62    120.28 o 
   4  17   5      410.55      395.53     83.82 o 
   5  17   5     1219.63     1448.90    109.04 o 
   6  17   5        2.96      -74.74     74.74 o 
   1  18   5     1790.20     1936.42    102.65 o 
   2  18   5        1.94       21.46     70.19 o 
   3  18   5        8.28      -53.24     68.79 o 
   4  18   5      433.36      359.39     87.23 o 
   0   0   6     3925.02     3683.99    253.78 o 
   1   0   6    52966.46    55069.54    778.57 o 
   2   0   6     3753.79     3300.55    154.70 o 
   3   0   6      190.57      144.21     34.15 o 
   4   0   6      402.64      399.56     60.49 o 
   5   0   6       61.99       -6.12     57.73 o 
   6   0   6    11663.35    11225.76    744.85 o 
   7   0   6     8761.94     8208.93    718.55 o 
   8   0   6     2932.58     2781.30    172.51 o 
   9   0   6     1615.86     1697.54    164.49 o 
  10   0   6      949.58      882.05    102.85 o 
  11   0   6      452.13      460.43    144.23 o 
  12   0   6      118.08       53.56    137.09 o 
  13   0   6      943.04     1076.53    179.62 o 
  14   0   6     2012.08     2514.75    235.74 o 
  15   0   6      125.56     -134.04    204.92 o 
   1   1   6     2042.83     2025.17     41.96 o 
   2   1   6    29400.58    30626.75    375.20 o 
   3   1   6    23460.16    21928.04    369.64 o 
   4   1   6     2450.38     2854.32    372.83 o 
   5   1   6    13581.74    14059.66    217.90 o 
   6   1   6    10937.28     9829.23    336.23 o 
   7   1   6     5610.31     5381.53    453.58 o 
   8   1   6        6.81      -39.45     58.06 o 
   9   1   6       36.27      -58.09     58.09 o 
  10   1   6     3752.04     3973.62    196.72 o 
  11   1   6     3184.48     3063.08    191.45 o 
  12   1   6      170.19      102.13     96.27 o 
  13   1   6      404.49      368.06    111.83 o 
  14   1   6      382.91      224.96    113.90 o 
  15   1   6      811.73      694.68    130.19 o 
   0   2   6     4991.44     4799.82     93.60 o 
   1   2   6    11374.86    11197.17    141.34 o 
   2   2   6     7104.24     6605.96    155.02 o 
   3   2   6      963.69      887.06     31.56 o 
   4   2   6      200.93      229.77     44.34 o 
   5   2   6     4241.94     4342.90    187.41 o 
   6   2   6     9285.02     9353.09    382.24 o 
   7   2   6     5574.71     5521.28    253.11 o 
   8   2   6      509.42      368.93     66.04 o 
   9   2   6     7241.02     7526.49    543.57 o 
  10   2   6      338.44      232.10     94.68 o 
  11   2   6     1912.59     1705.31    186.41 o 
  12   2   6        3.02       34.03     75.69 o 
  13   2   6      387.85      656.32    321.20 o 
  14   2   6     1580.14     1418.64    136.32 o 
  15   2   6      351.84      329.95    113.80 o 
   1   3   6     2399.26     2214.92     49.03 o 
   2   3   6     7389.20     7116.92    182.39 o 
   3   3   6    25127.07    24745.31    519.29 o 
   4   3   6     3447.36     3235.93     77.95 o 
   5   3   6     8445.68     8478.71    172.00 o 
   6   3   6     1661.81     1578.47     69.14 o 
   7   3   6     2471.63     2218.10    144.90 o 
   8   3   6       16.50      114.17     70.87 o 
   9   3   6     2233.81     1960.18    156.84 o 
  10   3   6     6531.64     6625.08    466.13 o 
  11   3   6     1718.15     2020.56    179.99 o 
  12   3   6      613.11      672.58    110.72 o 
  13   3   6     1070.56     1288.74    133.74 o 
  14   3   6       47.40       33.53    103.61 o 
  15   3   6      850.30     1083.33    172.89 o 
   0   4   6      215.80      177.07     39.32 o 
   1   4   6    15446.03    15633.81    236.25 o 
   2   4   6    25100.54    26470.48    335.70 o 
   3   4   6     3604.75     3585.49     82.97 o 
   4   4   6      377.28      328.43     36.22 o 
   5   4   6     1078.97     1034.24     92.53 o 
   6   4   6     7375.61     7284.38    173.81 o 
   7   4   6     8842.30     8791.25    224.63 o 
   8   4   6      622.27      578.90     86.97 o 
   9   4   6     2036.89     1971.35    150.90 o 
  10   4   6     5054.84     4841.48    372.44 o 
  11   4   6     1580.03     1654.21    132.51 o 
  12   4   6       37.74       68.01    100.22 o 
  13   4   6      721.15     1114.72    172.50 o 
  14   4   6     1025.75     1253.47    134.72 o 
  15   4   6      567.93      420.87    115.19 o 
   1   5   6     2152.45     1943.21     37.87 o 
   2   5   6     2126.07     2200.87     68.81 o 
   3   5   6     7761.12     7924.07    274.35 o 
   4   5   6     2738.57     2823.79    129.33 o 
   5   5   6    18381.65    18510.92    354.11 o 
   6   5   6      809.08      677.58     63.99 o 
   7   5   6     1788.86     1777.76     67.84 o 
   8   5   6       22.47     -102.25    102.25 o 
   9   5   6      111.33       46.01     95.81 o 
  10   5   6     3588.16     3473.97    174.74 o 
  11   5   6     2437.43     2239.79    145.51 o 
  12   5   6      280.73       15.07     95.71 o 
  13   5   6      587.35      572.11    129.45 o 
  14   5   6      217.65       43.19     89.95 o 
   0   6   6    10143.91    11098.49    431.89 o 
   1   6   6    24737.01    27302.83    724.48 o 
   2   6   6    25068.51    30153.21   1095.17 o 
   3   6   6     2457.64     2794.80    127.47 o 
   4   6   6      639.04      614.58     45.39 o 
   5   6   6      217.98      216.73     65.08 o 
   6   6   6    25600.76    26635.50    437.28 o 
   7   6   6     4438.69     4144.53     93.82 o 
   8   6   6      436.32      226.84     92.58 o 
   9   6   6     1109.55     1128.00    116.41 o 
  10   6   6     1879.12     1525.21    123.51 o 
  11   6   6     2546.61     2839.13    257.83 o 
  12   6   6      350.72      148.06     98.46 o 
  13   6   6       41.33      -99.93     99.93 o 
  14   6   6       91.67       65.51    103.94 o 
   1   7   6     1527.92     1412.41     50.07 o 
   2   7   6     7049.82     7276.86    126.53 o 
   3   7   6    21901.28    23944.78    930.65 o 
   4   7   6     1823.93     1713.57     68.32 o 
   5   7   6     3041.24     2868.01    102.79 o 
   6   7   6      150.64      152.35     43.52 o 
   7   7   6      170.68      142.41     47.88 o 
   8   7   6       23.83      -50.14    151.87 o 
   9   7   6     1528.50     1426.58    128.67 o 
  10   7   6     3320.79     3570.50    274.95 o 
  11   7   6      315.76      313.23    165.59 o 
  12   7   6      182.39      178.05     99.27 o 
  13   7   6      782.31      895.23    125.44 o 
  14   7   6        0.06       44.66    108.31 o 
   0   8   6      306.23      268.69     34.89 o 
   1   8   6     2293.40     1939.48     46.88 o 
   2   8   6     5249.89     5061.02    171.66 o 
   3   8   6     2117.95     2210.30     68.92 o 
   4   8   6     1068.29     1072.73     54.32 o 
   5   8   6       35.43       -6.98     61.33 o 
   6   8   6      237.51      276.64     47.45 o 
   7   8   6     7106.10     6701.37    177.25 o 
   8   8   6     1227.35     1231.72    207.53 o 
   9   8   6     3159.12     3194.51    184.18 o 
  10   8   6       73.49       -2.95     96.63 o 
  11   8   6      192.72      194.55    106.61 o 
  12   8   6      354.19      478.73    115.44 o 
  13   8   6      668.50      913.51    160.82 o 
  14   8   6     2237.29     2444.35    257.28 o 
   1   9   6       19.43      -11.33     46.92 o 
   2   9   6     9649.52     9756.18    131.50 o 
   3   9   6     2004.60     1826.16     74.01 o 
   4   9   6      973.47      976.55     78.73 o 
   5   9   6     8788.86     8521.41    274.71 o 
   6   9   6     9387.14     9037.48    268.02 o 
   7   9   6     6073.58     5904.66    139.78 o 
   8   9   6       73.87      -69.69     89.48 o 
   9   9   6       11.09      -62.17    109.16 o 
  10   9   6     2056.20     2206.93    159.07 o 
  11   9   6     3086.66     3236.77    185.37 o 
  12   9   6      229.90      179.50    118.19 o 
  13   9   6      108.60      157.33    117.79 o 
   0  10   6     5930.11     6726.44    311.88 o 
   1  10   6    11911.42    11651.65    203.33 o 
   2  10   6      533.34      423.89     46.26 o 
   3  10   6     1027.10      857.94     56.84 o 
   4  10   6      759.77      771.86     61.94 o 
   5  10   6      954.96      896.19     71.90 o 
   6  10   6     9358.75     9163.36    338.09 o 
   7  10   6      133.26       59.20     55.00 o 
   8  10   6      140.17      -88.39     88.39 o 
   9  10   6     1761.17     2006.51    192.69 o 
  10  10   6        7.72      -95.38     95.38 o 
  11  10   6     1218.59     1072.08    139.32 o 
  12  10   6       34.55      -68.16    111.31 o 
  13  10   6      128.11       30.85    117.90 o 
   1  11   6     3103.31     2847.94     79.18 o 
   2  11   6     7652.02     7878.42    457.67 o 
   3  11   6    10375.45    10096.51    261.21 o 
   4  11   6      607.99      467.86     68.72 o 
   5  11   6     1042.31     1033.50     92.70 o 
   6  11   6     2870.08     2817.22    129.75 o 
   7  11   6      381.97      415.19     83.62 o 
   8  11   6        0.85     -104.08    104.08 o 
   9  11   6       54.22      -31.49     93.45 o 
  10  11   6      862.85     1101.06    135.73 o 
  11  11   6      500.72      559.41    128.13 o 
  12  11   6       42.23      -18.50    116.78 o 
   0  12   6       43.47      -58.20     58.20 o 
   1  12   6     2168.86     2050.70     80.07 o 
   2  12   6     6349.17     6428.48    145.34 o 
   3  12   6     2103.55     2240.06    104.63 o 
   4  12   6      330.84      325.52     71.63 o 
   5  12   6       66.16      -37.56     66.35 o 
   6  12   6      606.71      613.82     80.23 o 
   7  12   6     5042.95     5189.22    146.87 o 
   8  12   6      811.95      715.54    132.85 o 
   9  12   6      546.45      534.75    111.93 o 
  10  12   6       48.47      -96.18     96.18 o 
  11  12   6        5.25        1.30    112.15 o 
   1  13   6      128.69        7.62     50.08 o 
   2  13   6     1685.61     1537.38    103.30 o 
   3  13   6     1523.00     1522.07     81.26 o 
   4  13   6      653.45      554.20     74.44 o 
   5  13   6     2762.54     2827.13    132.53 o 
   6  13   6        1.39      -69.84     69.84 o 
   7  13   6      739.12      818.26     86.37 o 
   8  13   6        3.31      -77.84    109.84 o 
   9  13   6      149.54      231.24    129.08 o 
  10  13   6     1573.47     1736.43    158.76 o 
  11  13   6      289.47      504.46    136.63 o 
   0  14   6      901.98      869.87     95.74 o 
   1  14   6     2405.37     2412.37     92.73 o 
   2  14   6     1573.83     1443.23     79.08 o 
   3  14   6       13.71      -53.14     53.14 o 
   4  14   6      183.09      100.67     65.57 o 
   5  14   6       52.23       -1.16     72.14 o 
   6  14   6     3849.96     4265.79    275.23 o 
   7  14   6       64.74       85.40     76.28 o 
   8  14   6        0.43      105.57    113.31 o 
   9  14   6      640.47      710.54    152.79 o 
  10  14   6     2105.69     2777.21    191.77 o 
   1  15   6       50.69       39.24     53.23 o 
   2  15   6      104.61       84.56     60.31 o 
   3  15   6      791.55      822.17     86.47 o 
   4  15   6      431.27      318.04     69.22 o 
   5  15   6     1609.87     1512.59    102.67 o 
   6  15   6        3.43       32.32     71.57 o 
   7  15   6      230.26      282.61     95.21 o 
   8  15   6        5.57      -67.52    116.57 o 
   9  15   6      101.39      218.58    168.14 o 
   0  16   6       16.32       93.39     89.18 o 
   1  16   6      790.54      753.01     74.87 o 
   2  16   6     4358.11     4542.63    150.11 o 
   3  16   6     1431.24     1308.73    143.61 o 
   4  16   6      160.65      200.39     76.39 o 
   5  16   6       26.24       50.42     72.80 o 
   6  16   6      344.45      332.77     94.61 o 
   7  16   6     2055.63     2422.06    228.36 o 
   1  17   6      330.87      390.87     70.27 o 
   2  17   6      815.30      929.94     85.58 o 
   3  17   6     1844.58     1967.61    148.77 o 
   4  17   6      253.30      196.09     79.75 o 
   5  17   6      251.07      130.73     79.53 o 
   6  17   6       62.27       88.82     80.65 o 
   0  18   6      538.74      502.71    163.65 o 
   1  18   6      839.46      904.24     86.05 o 
   2  18   6        1.10      -60.42     82.40 o 
   3  18   6       65.96       96.34     79.15 o 
   1   0   7      336.27      235.63     53.61 o 
   2   0   7     5903.09     5860.44    254.96 o 
   3   0   7     1537.37     1277.54     71.51 o 
   4   0   7    57852.64    59673.16   1402.33 o 
   5   0   7    21567.27    22343.90    967.58 o 
   6   0   7       33.35      -43.16     69.27 o 
   7   0   7     2090.67     1778.81    434.10 o 
   8   0   7     3830.84     3652.84    591.49 o 
   9   0   7      743.83      544.13    132.29 o 
  10   0   7      582.38      355.53    118.58 o 
  11   0   7      351.42      212.48    140.74 o 
  12   0   7     5316.90     5795.66    622.16 o 
  13   0   7       27.99      123.57    145.94 o 
  14   0   7        4.93       59.20    151.80 o 
  15   0   7      283.22      162.79    173.44 o 
   0   1   7    30753.54    33983.46    628.15 o 
   1   1   7    21273.66    22355.16    300.11 o 
   2   1   7     2401.50     2529.42     52.51 o 
   3   1   7     1385.41     1076.58     38.33 o 
   4   1   7     3154.52     2828.11    151.43 o 
   5   1   7       69.29      156.99     94.96 o 
   6   1   7      664.62      692.46    110.56 o 
   7   1   7     6991.35     7425.59    321.16 o 
   8   1   7     6593.63     6864.94    223.58 o 
   9   1   7     2229.11     2118.68    136.11 o 
  10   1   7     1646.91     1419.69    122.63 o 
  11   1   7      610.87      468.92    106.90 o 
  12   1   7     3118.01     3548.23    282.54 o 
  13   1   7       23.33       79.77    107.96 o 
  14   1   7       21.78       78.32    109.92 o 
  15   1   7      457.14      377.85    128.95 o 
   1   2   7      470.41      410.05     36.24 o 
   2   2   7     3677.48     3634.00     61.81 o 
   3   2   7    13533.07    13135.77    314.74 o 
   4   2   7    53465.26    55603.71    896.78 o 
   5   2   7      360.58      381.99     66.07 o 
   6   2   7      176.15       83.28     54.18 o 
   7   2   7      616.71      508.24     64.12 o 
   8   2   7        2.44      -76.61     76.61 o 
   9   2   7     1796.44     1600.48    126.76 o 
  10   2   7      278.45       11.09     94.55 o 
  11   2   7      972.12     1109.48    120.52 o 
  12   2   7     2172.56     2304.26    198.78 o 
  13   2   7     1148.26     1297.79    150.84 o 
  14   2   7       30.20      140.49    106.78 o 
  15   2   7      496.33      696.83    131.86 o 
   0   3   7    35898.30    34536.29    453.78 o 
   1   3   7     5750.55     5992.69    135.92 o 
   2   3   7     1589.10     1480.19     54.28 o 
   3   3   7      909.30      962.07     70.89 o 
   4   3   7     2163.63     1965.70     48.29 o 
   5   3   7      799.43      775.90     41.21 o 
   6   3   7      110.82        6.21     52.42 o 
   7   3   7     4466.63     4090.57    120.58 o 
   8   3   7    16433.31    16154.57   1517.67 o 
   9   3   7      756.38      866.82    105.13 o 
  10   3   7       36.53       72.35     95.68 o 
  11   3   7     1220.03      997.43    125.90 o 
  12   3   7     1202.72     1252.79    130.46 o 
  13   3   7     1017.42     1038.62    132.61 o 
  14   3   7      111.57      173.33    108.06 o 
  15   3   7      110.40       82.61    114.18 o 
   1   4   7     3529.36     3088.79     50.20 o 
   2   4   7       72.86       29.80     28.46 o 
   3   4   7    15041.82    14531.94    277.39 o 
   4   4   7    11601.40    12265.97    424.18 o 
   5   4   7     9332.37     9349.08    217.53 o 
   6   4   7      851.74      730.94     70.10 o 
   7   4   7      900.77      852.94     90.35 o 
   8   4   7     6199.12     6279.46    352.49 o 
   9   4   7      351.39      407.53    124.92 o 
  10   4   7      181.62      138.98     94.13 o 
  11   4   7     3186.24     3240.70    305.46 o 
  12   4   7     4359.84     4309.50    418.65 o 
  13   4   7       57.31      152.75    103.69 o 
  14   4   7      819.90      648.86    120.96 o 
   0   5   7    66866.59    67250.20    987.85 o 
   1   5   7     1566.93     1388.13     73.48 o 
   2   5   7     2629.39     2315.63     92.13 o 
   3   5   7       32.45       20.80     39.56 o 
   4   5   7       19.55      -31.66     31.66 o 
   5   5   7     6127.79     6154.47    166.90 o 
   6   5   7     1195.06     1139.71    110.29 o 
   7   5   7      620.49      438.23     67.58 o 
   8   5   7    11725.54    12385.83    586.77 o 
   9   5   7     3288.58     3108.47    202.47 o 
  10   5   7      364.50      156.00    112.68 o 
  11   5   7      452.52      388.65    107.14 o 
  12   5   7      347.37      277.40    147.89 o 
  13   5   7      186.56      139.62    106.36 o 
  14   5   7       14.51      -98.78     98.78 o 
   1   6   7      253.47      163.03     28.56 o 
   2   6   7     1334.22     1289.77     63.56 o 
   3   6   7    11689.25    13213.72    587.56 o 
   4   6   7    24410.96    25854.01    758.03 o 
   5   6   7    10849.08    11560.69    300.58 o 
   6   6   7     3695.13     3438.78    112.89 o 
   7   6   7     3106.00     2934.92    187.60 o 
   8   6   7     2961.36     3039.31    154.53 o 
   9   6   7        0.25      -87.03     87.03 o 
  10   6   7       36.17      -86.51     86.51 o 
  11   6   7      815.17      660.65    129.30 o 
  12   6   7      468.03      407.60    111.31 o 
  13   6   7      136.55      -31.92    173.96 o 
  14   6   7        1.44      -92.81    104.85 o 
   0   7   7    32871.08    33419.58   1523.81 o 
   1   7   7     9606.59    10273.01    427.60 o 
   2   7   7     6665.34     6915.06    224.36 o 
   3   7   7        5.91       -9.37     35.17 o 
   4   7   7     1303.65     1604.83     70.40 o 
   5   7   7        0.29      -38.12     38.12 o 
   6   7   7     1071.55     1057.77     64.33 o 
   7   7   7     1659.06     1742.79    115.10 o 
   8   7   7     9725.64    10769.87    542.89 o 
   9   7   7      120.03       69.51     96.09 o 
  10   7   7       24.08      -52.07     88.75 o 
  11   7   7      350.35       99.85    105.05 o 
  12   7   7      351.86      425.88    168.41 o 
  13   7   7      780.90      787.41    196.63 o 
  14   7   7      110.33      186.87    177.12 o 
   1   8   7      826.26      662.16     54.58 o 
   2   8   7       56.66       50.46     48.27 o 
   3   8   7     4580.22     4494.37    110.96 o 
   4   8   7    12929.93    13899.27    622.63 o 
   5   8   7      116.15       58.87     46.02 o 
   6   8   7      351.81      346.86     54.58 o 
   7   8   7       61.60      -23.95     71.02 o 
   8   8   7      621.58      498.53    110.98 o 
   9   8   7      802.34      579.71    112.41 o 
  10   8   7      116.70      -46.93     95.17 o 
  11   8   7     1210.92     1077.97    128.09 o 
  12   8   7     3426.21     3890.25    433.96 o 
  13   8   7      604.92      641.24    129.47 o 
   0   9   7     6830.43     6404.37    136.96 o 
   1   9   7     3461.89     3496.22    146.63 o 
   2   9   7      447.67      532.28     47.75 o 
   3   9   7     1133.56     1133.37     60.12 o 
   4   9   7      782.81      996.06     59.89 o 
   5   9   7        3.31       19.86     58.04 o 
   6   9   7     2974.30     2934.23     94.94 o 
   7   9   7     4098.79     3807.20    235.78 o 
   8   9   7     2715.49     2777.29    155.57 o 
   9   9   7     1587.82     1444.55    131.78 o 
  10   9   7     1658.02     1804.36    150.24 o 
  11   9   7      678.92      720.60    125.31 o 
  12   9   7     2799.87     3086.43    214.92 o 
  13   9   7        2.51      188.48    115.95 o 
   1  10   7     4269.20     4221.53     87.31 o 
   2  10   7      251.35      286.07     48.34 o 
   3  10   7      150.46      195.57     51.10 o 
   4  10   7    25582.72    26913.20   1157.30 o 
   5  10   7     4497.14     4577.39    190.42 o 
   6  10   7      108.41      179.47     53.87 o 
   7  10   7     1010.54      835.85     82.49 o 
   8  10   7        3.97      -92.76     92.76 o 
   9  10   7      108.81       38.94     92.00 o 
  10  10   7       12.66      -87.70     99.84 o 
  11  10   7       84.22      191.93    121.06 o 
  12  10   7     1254.29     1439.90    156.59 o 
   0  11   7     4571.38     4282.59    136.52 o 
   1  11   7     4940.93     4892.40    122.75 o 
   2  11   7     4178.84     4562.29    430.96 o 
   3  11   7      589.23      489.25     67.21 o 
   4  11   7      960.57      991.37     69.02 o 
   5  11   7      244.84      252.76     60.86 o 
   6  11   7      305.21      285.54     56.55 o 
   7  11   7     2174.43     2414.24    230.00 o 
   8  11   7     2526.51     2795.79    222.02 o 
   9  11   7      241.56      113.74    101.18 o 
  10  11   7       13.84     -115.39    115.39 o 
  11  11   7       40.38      -67.19    111.59 o 
  12  11   7      496.66      682.16    141.27 o 
   1  12   7     2137.03     2040.88     91.49 o 
   2  12   7       29.22       66.49     77.97 o 
   3  12   7     4297.91     4108.91    115.89 o 
   4  12   7     8151.57     8293.53    390.42 o 
   5  12   7      414.18      386.31     86.82 o 
   6  12   7      214.72      157.23     78.91 o 
   7  12   7        1.89       12.33     85.21 o 
   8  12   7      517.15      595.27    114.20 o 
   9  12   7      574.63      496.01    119.72 o 
  10  12   7       34.89     -104.50    104.50 o 
  11  12   7       76.78      149.90    123.34 o 
   0  13   7    11691.59    11952.36    556.03 o 
   1  13   7      886.26      830.32     64.15 o 
   2  13   7      211.45       80.20     54.20 o 
   3  13   7       13.43      -10.97     56.06 o 
   4  13   7      151.40      139.10     67.38 o 
   5  13   7      278.76      258.21     77.35 o 
   6  13   7      353.90      365.63     86.17 o 
   7  13   7      188.56      112.56    105.40 o 
   8  13   7     2031.12     2210.69    228.44 o 
   9  13   7      545.44      591.02    121.42 o 
  10  13   7      124.85      145.92    120.31 o 
   1  14   7      239.65      170.15     57.32 o 
   2  14   7      613.10      615.95     73.48 o 
   3  14   7      578.45      477.06     68.49 o 
   4  14   7     1559.33     1549.00     99.59 o 
   5  14   7     1319.34     1340.52    129.74 o 
   6  14   7       90.94      182.68     90.73 o 
   7  14   7      901.64      821.50    135.63 o 
   8  14   7      870.13      968.13    131.78 o 
   9  14   7      269.76      533.28    128.33 o 
   0  15   7     5364.58     5940.35    520.42 o 
   1  15   7       90.11       96.36     58.90 o 
   2  15   7       36.58       -9.29     56.25 o 
   3  15   7       28.65      -40.73     59.65 o 
   4  15   7        8.55      -17.51     67.95 o 
   5  15   7      488.49      402.20     82.26 o 
   6  15   7       12.25      -61.62    106.80 o 
   7  15   7      294.35      115.34    119.13 o 
   8  15   7     2827.35     3030.66    216.44 o 
   1  16   7     1313.92     1599.71    117.06 o 
   2  16   7       43.06      255.08     67.78 o 
   3  16   7     2334.67     2673.05    131.33 o 
   4  16   7     1828.57     1763.59    108.00 o 
   5  16   7      293.61      263.94     79.78 o 
   6  16   7      371.43      235.21    195.41 o 
   7  16   7        8.96      -87.27    112.13 o 
   0  17   7     2418.18     2579.43    171.33 o 
   1  17   7      967.58     1084.18     86.24 o 
   2  17   7      203.26      249.92     70.13 o 
   3  17   7       41.70      -21.86     78.02 o 
   4  17   7      115.57       45.67     77.67 o 
   5  17   7       39.17      -19.31     77.01 o 
   1  18   7      238.51      201.44     70.79 o 
   2  18   7       20.27      -28.51     71.02 o 
   0   0   8    10210.65    12148.30   1229.00 o 
   1   0   8     2671.28     2698.97     71.61 o 
   2   0   8     8271.83     8406.52    116.42 o 
   3   0   8    96272.88    96952.90   2294.36 o 
   4   0   8    87071.24    87340.71   3431.61 o 
   5   0   8    10393.78    10243.21    268.69 o 
   6   0   8     8747.22     8232.99    451.70 o 
   7   0   8      784.94      756.64    221.43 o 
   8   0   8     5734.33     6177.84    743.83 o 
   9   0   8     1272.28     1151.73    197.50 o 
  10   0   8       70.60     -113.19    113.19 o 
  11   0   8      443.24      596.53    159.39 o 
  12   0   8       71.28       73.33    211.66 o 
  13   0   8     1576.35     1804.53    445.22 o 
  14   0   8      386.17      284.12    238.62 o 
   1   1   8     6243.02     6501.37    129.92 o 
   2   1   8    13554.36    13734.60    189.18 o 
   3   1   8      366.87      407.07     58.12 o 
   4   1   8    14799.37    13843.12    472.93 o 
   5   1   8      961.53      704.48     65.73 o 
   6   1   8     3464.02     3291.95     96.13 o 
   7   1   8     2283.73     2242.13    146.09 o 
   8   1   8      175.96      -80.99     80.99 o 
   9   1   8     2118.97     1935.29    155.47 o 
  10   1   8     2341.84     2464.69    147.12 o 
  11   1   8     1063.44      988.77    125.48 o 
  12   1   8      799.23      801.24    128.65 o 
  13   1   8      580.10      799.59    132.56 o 
  14   1   8       12.65      -12.03    111.44 o 
   0   2   8    38960.89    41558.26    731.40 o 
   1   2   8     2924.91     2940.80    109.00 o 
   2   2   8     2172.50     1937.08     72.40 o 
   3   2   8     1217.52     1139.88     40.81 o 
   4   2   8    29393.61    30527.22    902.50 o 
   5   2   8    25937.35    26543.76    609.82 o 
   6   2   8     8941.34     9058.58    289.34 o 
   7   2   8     1513.11     1189.09     83.20 o 
   8   2   8      407.23      102.65    142.44 o 
   9   2   8      298.92      -11.61    121.13 o 
  10   2   8       25.97      -80.72     80.72 o 
  11   2   8     4850.84     4933.41    307.07 o 
  12   2   8     3631.00     3614.58    251.02 o 
  13   2   8     1041.71      843.90    127.83 o 
  14   2   8     2543.71     2743.86    175.47 o 
   1   3   8    17948.04    18488.05    213.79 o 
   2   3   8     7355.84     7546.16    156.32 o 
   3   3   8      154.42       90.52     31.56 o 
   4   3   8     2950.71     2811.58    122.51 o 
   5   3   8     1029.48      909.03     78.99 o 
   6   3   8       30.59      -63.97     65.32 o 
   7   3   8     6927.61     6620.46    340.62 o 
   8   3   8      731.20      668.07    130.28 o 
   9   3   8     6230.47     5732.14    467.75 o 
  10   3   8     5902.32     5828.04    236.32 o 
  11   3   8       99.69      126.98    104.29 o 
  12   3   8      112.88       85.77    109.99 o 
  13   3   8      186.58       58.20    113.74 o 
  14   3   8        0.26       42.85    112.92 o 
   0   4   8      951.61      722.10     53.02 o 
   1   4   8     1188.53     1139.76     62.78 o 
   2   4   8    13262.02    13091.84    201.01 o 
   3   4   8    13750.88    14025.34    239.72 o 
   4   4   8    13699.87    14124.14    212.73 o 
   5   4   8     1791.09     1619.54     74.98 o 
   6   4   8     7230.07     6973.90    247.92 o 
   7   4   8      144.19      172.54     80.56 o 
   8   4   8    13665.26    13346.23    950.55 o 
   9   4   8     3160.01     3181.70    275.27 o 
  10   4   8      927.88      734.20    116.92 o 
  11   4   8      250.03      176.80    106.17 o 
  12   4   8      139.75      170.75    104.78 o 
  13   4   8     1330.67     1331.88    140.57 o 
  14   4   8      139.97     -106.81    106.81 o 
   1   5   8    28347.34    27646.04    297.71 o 
   2   5   8     6121.29     5908.41     79.09 o 
   3   5   8      435.24      372.89     37.33 o 
   4   5   8       10.91      -29.41     29.41 o 
   5   5   8      265.84       39.43     60.94 o 
   6   5   8      951.49      872.81     78.53 o 
   7   5   8     5343.74     5240.29    237.96 o 
   8   5   8     4130.16     3865.17    135.36 o 
   9   5   8     3596.26     3872.99    237.01 o 
  10   5   8     2057.44     2173.09    148.35 o 
  11   5   8       49.29      -82.83     94.94 o 
  12   5   8      313.89      107.98    102.40 o 
  13   5   8        5.65      -85.36    110.14 o 
  14   5   8      287.91       56.53    111.73 o 
   0   6   8    45278.38    44107.91    897.35 o 
   1   6   8      827.41      669.84     54.49 o 
   2   6   8     7644.00     7451.49    200.92 o 
   3   6   8     5855.19     6059.17    192.33 o 
   4   6   8     1367.05     1231.04     75.83 o 
   5   6   8     7363.83     7966.47    562.89 o 
   6   6   8     4688.89     4804.87    134.20 o 
   7   6   8     2045.79     1863.78    103.60 o 
   8   6   8      277.81      219.30     73.80 o 
   9   6   8      174.17       42.52     96.79 o 
  10   6   8       40.19      -68.33     99.56 o 
  11   6   8     1380.83     1188.37    130.46 o 
  12   6   8      366.44      150.58     98.61 o 
  13   6   8      329.43       75.89    136.02 o 
  14   6   8      988.66      946.18    144.84 o 
   1   7   8     6674.57     6395.02    134.24 o 
   2   7   8     4491.05     4333.04    133.08 o 
   3   7   8      578.43      631.77     41.95 o 
   4   7   8     4661.22     5517.83    250.02 o 
   5   7   8      905.57      909.16     80.45 o 
   6   7   8        1.52       32.34     68.48 o 
   7   7   8     5707.35     5749.43    156.90 o 
   8   7   8       43.30       34.75     67.16 o 
   9   7   8     3168.21     3114.64    195.75 o 
  10   7   8     3382.59     3526.73    178.85 o 
  11   7   8       85.38       80.27    104.73 o 
  12   7   8        0.50       27.45    115.61 o 
  13   7   8      179.35      297.76    182.72 o 
   0   8   8      704.86      566.00     53.99 o 
   1   8   8       10.65      -27.76     30.30 o 
   2   8   8     1507.27     1636.88     73.73 o 
   3   8   8     7406.39     8142.19    283.08 o 
   4   8   8     1781.06     2080.47    118.37 o 
   5   8   8     6941.57     7746.54    428.31 o 
   6   8   8     6218.66     6789.75    355.11 o 
   7   8   8        8.45       24.24    119.78 o 
   8   8   8     1711.63     1671.59    107.25 o 
   9   8   8      150.62       36.02     90.98 o 
  10   8   8      258.42      462.67    112.73 o 
  11   8   8      876.92     1062.08    133.79 o 
  12   8   8      690.42      826.36    144.88 o 
  13   8   8      949.32     1007.32    140.95 o 
   1   9   8     4340.73     4080.51    131.20 o 
   2   9   8     5728.85     5844.14    146.59 o 
   3   9   8        1.84       71.74     42.38 o 
   4   9   8     3936.03     4263.45    178.40 o 
   5   9   8      459.87      424.80     73.07 o 
   6   9   8     2189.90     2215.30    122.75 o 
   7   9   8      316.78      474.56     77.97 o 
   8   9   8      124.27       -6.21     65.95 o 
   9   9   8     1497.27     1459.56    132.76 o 
  10   9   8      776.07      680.65    125.28 o 
  11   9   8      794.22     1201.81    210.62 o 
  12   9   8      710.15      843.44    143.51 o 
   0  10   8      399.57      265.75     60.55 o 
   1  10   8       45.78      -13.87     41.28 o 
   2  10   8     1048.86     1189.66     59.19 o 
   3  10   8     9721.29    10147.48    375.35 o 
   4  10   8      133.25      219.88     57.07 o 
   5  10   8     6525.66     7335.72    337.46 o 
   6  10   8     2060.86     1953.49    108.11 o 
   7  10   8       23.23      -66.96     66.96 o 
   8  10   8      140.67      -31.17     60.94 o 
   9  10   8        5.50      -91.35     91.35 o 
  10  10   8      127.96       60.62    109.70 o 
  11  10   8     1016.50     1456.25    154.93 o 
  12  10   8      398.69      546.56    132.71 o 
   1  11   8     1413.62     1308.44     64.23 o 
   2  11   8     2168.06     2249.63     78.28 o 
   3  11   8      359.20      411.58     65.75 o 
   4  11   8     2976.82     3232.03    184.68 o 
   5  11   8      238.42      247.15     67.39 o 
   6  11   8      689.43      711.79     84.28 o 
   7  11   8     1596.42     1615.06    101.00 o 
   8  11   8        3.61       19.37     59.47 o 
   9  11   8      498.77      360.66    116.38 o 
  10  11   8     1287.90     1609.28    168.80 o 
  11  11   8       55.45       34.05    126.38 o 
   0  12   8     4348.81     4211.11    136.42 o 
   1  12   8      375.24      280.54     56.77 o 
   2  12   8     1316.30     1356.14     90.90 o 
   3  12   8     4010.08     3878.93    132.04 o 
   4  12   8      269.71      288.98     74.58 o 
   5  12   8     4001.01     4270.23    249.15 o 
   6  12   8     1779.81     2166.06    304.96 o 
   7  12   8      510.20      788.66    114.57 o 
   8  12   8        4.83      -95.62     95.62 o 
   9  12   8       81.72       72.44    110.67 o 
  10  12   8       41.41      -47.35    120.40 o 
   1  13   8     4037.46     3940.26    108.41 o 
   2  13   8     1871.66     1724.64     86.53 o 
   3  13   8       47.26      -36.91     62.65 o 
   4  13   8      183.79      146.69     62.22 o 
   5  13   8       36.07       98.07     79.08 o 
   6  13   8       24.49      -45.43    106.44 o 
   7  13   8      931.14     1009.00    170.34 o 
   8  13   8      700.83      700.51    166.71 o 
   9  13   8      964.55     1078.56    149.37 o 
  10  13   8      506.24      535.40    138.99 o 
   0  14   8      155.91       23.05     76.38 o 
   1  14   8       88.25       41.63     54.47 o 
   2  14   8     1096.96     1063.03     77.90 o 
   3  14   8      660.75      719.70     71.57 o 
   4  14   8       29.52      -66.31     66.31 o 
   5  14   8      418.55      394.26     91.55 o 
   6  14   8     1135.81     1026.13    136.72 o 
   7  14   8        3.80      120.96    105.17 o 
   8  14   8     1760.43     2252.74    222.70 o 
   9  14   8      273.13      505.23    173.48 o 
   1  15   8     2532.53     2530.52    101.62 o 
   2  15   8      228.22      334.87     76.31 o 
   3  15   8        0.30      -58.22     58.22 o 
   4  15   8       28.52      -65.77     65.77 o 
   5  15   8       41.90      -47.93     83.74 o 
   6  15   8       11.90       29.01    104.29 o 
   7  15   8     1009.65      958.12    154.09 o 
   0  16   8     2715.45     2809.69    153.51 o 
   1  16   8      116.31       61.43     65.40 o 
   2  16   8      803.31      817.36     87.75 o 
   3  16   8      652.35      546.13     77.62 o 
   4  16   8       17.49       22.32     77.43 o 
   5  16   8      838.27      885.63    137.81 o 
   6  16   8      475.27      655.00    298.17 o 
   1  17   8      998.13      985.75    108.69 o 
   2  17   8      524.91      485.77     81.39 o 
   3  17   8        4.24      -71.37     75.34 o 
   4  17   8      108.21        7.46     75.14 o 
   1   0   9     2337.08     2252.03     97.57 o 
   2   0   9    76541.72    82163.52   1169.81 o 
   3   0   9       41.78      -13.87     69.16 o 
   4   0   9        7.49       64.20     66.35 o 
   5   0   9     3419.63     3283.17    148.12 o 
   6   0   9    13888.75    12964.00    493.25 o 
   7   0   9     1314.08     1351.64    110.48 o 
   8   0   9      732.49      706.25    144.23 o 
   9   0   9      434.69       54.18    129.26 o 
  10   0   9     2113.98     2212.61    443.87 o 
  11   0   9      492.80      172.35    138.53 o 
  12   0   9      167.24      148.97    164.86 o 
  13   0   9      307.79      506.48    179.28 o 
  14   0   9       45.94     -106.53    173.13 o 
   0   1   9      273.29      166.28     45.29 o 
   1   1   9      687.19      683.46     61.19 o 
   2   1   9     5514.83     5339.52    147.55 o 
   3   1   9     6607.66     6205.29    189.84 o 
   4   1   9      600.20      554.28     65.72 o 
   5   1   9     4004.92     3877.53    188.21 o 
   6   1   9     9703.44     9648.84    597.43 o 
   7   1   9     1636.18     1397.96    100.63 o 
   8   1   9      266.26      -18.63     81.51 o 
   9   1   9      973.17      880.38    114.81 o 
  10   1   9       89.52      -93.87     93.87 o 
  11   1   9      136.74      -59.84     98.72 o 
  12   1   9      552.43      663.79    119.44 o 
  13   1   9      246.17      240.21    120.76 o 
  14   1   9     2158.85     2453.27    204.70 o 
   1   2   9     4022.31     3693.63     77.65 o 
   2   2   9     7188.62     7521.44    156.46 o 
   3   2   9      164.97      119.24     39.24 o 
   4   2   9     2390.47     2561.14     77.77 o 
   5   2   9      329.53      309.63     59.72 o 
   6   2   9     4495.74     4253.46    233.96 o 
   7   2   9     1761.60     1801.48    180.68 o 
   8   2   9       17.87      -68.16     68.16 o 
   9   2   9      630.99      463.76    106.70 o 
  10   2   9    11758.83    13066.45   1101.26 o 
  11   2   9      201.34       54.20     98.30 o 
  12   2   9       35.46       97.09    107.93 o 
  13   2   9      525.09      422.84    118.98 o 
  14   2   9      214.70      223.26    123.96 o 
   0   3   9     1240.68     1168.28     61.17 o 
   1   3   9     2067.00     2018.64     63.63 o 
   2   3   9    10779.38    11390.24    179.33 o 
   3   3   9      855.83      857.53     43.96 o 
   4   3   9      167.69       18.95     46.31 o 
   5   3   9     1540.13     1241.55    104.50 o 
   6   3   9    19968.14    20178.07    604.26 o 
   7   3   9     1526.32     1393.80    129.94 o 
   8   3   9        4.83      -37.94     88.52 o 
   9   3   9      460.73      452.27    159.75 o 
  10   3   9     1966.96     2041.34    157.00 o 
  11   3   9     2116.87     1958.02    150.33 o 
  12   3   9      336.10      257.09    113.51 o 
  13   3   9       12.65      -47.78    105.58 o 
  14   3   9     1310.60     1396.64    153.63 o 
   1   4   9     4738.63     4582.85    117.27 o 
   2   4   9    10343.36    10458.99    201.92 o 
   3   4   9     1891.66     1943.09     82.12 o 
   4   4   9        4.06      -56.54     56.54 o 
   5   4   9     3520.84     3474.08    147.54 o 
   6   4   9     1295.69     1216.74    132.32 o 
   7   4   9     4226.21     4185.21    138.34 o 
   8   4   9     2304.88     2590.59    203.75 o 
   9   4   9     1410.39     1397.70    128.39 o 
  10   4   9     3409.01     3665.78    235.25 o 
  11   4   9       62.88     -110.62    110.62 o 
  12   4   9      262.76      142.04    108.56 o 
  13   4   9      259.17      100.59    110.84 o 
  14   4   9      305.55      151.77    123.03 o 
   0   5   9      111.71       14.32     56.77 o 
   1   5   9      615.78      523.22     92.56 o 
   2   5   9    37852.95    39548.49    453.62 o 
   3   5   9     5438.94     4914.04    122.27 o 
   4   5   9      238.75      103.24     42.10 o 
   5   5   9       35.68      -47.80     47.80 o 
   6   5   9     6373.07     6602.54    171.78 o 
   7   5   9      392.94      238.69    107.86 o 
   8   5   9      402.24      465.85     82.03 o 
   9   5   9     1191.51     1189.84    128.08 o 
  10   5   9     1254.26     1125.05    127.21 o 
  11   5   9       76.43      -45.28    102.55 o 
  12   5   9      139.66       28.43    108.23 o 
  13   5   9       94.59     -100.74    100.74 o 
   1   6   9     8789.38     8579.13    163.11 o 
   2   6   9    12527.40    12874.45    190.20 o 
   3   6   9     3148.76     3170.60     68.32 o 
   4   6   9      851.33      757.55     51.71 o 
   5   6   9      778.56      792.46     68.36 o 
   6   6   9      367.43      212.19    126.44 o 
   7   6   9       13.69      -94.50     94.50 o 
   8   6   9        0.63      -65.42     65.42 o 
   9   6   9     1294.57     1337.33    140.78 o 
  10   6   9     6815.48     7284.22    344.90 o 
  11   6   9      168.40        7.69     98.25 o 
  12   6   9       15.94      -49.73    123.37 o 
  13   6   9      214.01      100.82    125.22 o 
   0   7   9     1182.00     1102.57     68.85 o 
   1   7   9     2392.44     2273.89     70.97 o 
   2   7   9     2147.43     2110.57     57.67 o 
   3   7   9      130.87       84.72     37.41 o 
   4   7   9       21.69      -19.49     46.15 o 
   5   7   9     4504.24     4445.19    286.84 o 
   6   7   9    17662.83    19019.04    285.02 o 
   7   7   9      674.98      614.94     93.87 o 
   8   7   9        0.38      -13.91     69.14 o 
   9   7   9       59.97      -35.79     98.00 o 
  10   7   9     1325.88     1519.73    145.23 o 
  11   7   9     1557.67     1652.73    149.25 o 
  12   7   9      205.04      169.32    112.70 o 
  13   7   9        7.35      -67.18    171.72 o 
   1   8   9       46.19       24.96     34.62 o 
   2   8   9     7324.81     7456.74    306.44 o 
   3   8   9      212.51      130.12     41.49 o 
   4   8   9       95.16      126.71     51.90 o 
   5   8   9     2347.34     2712.94    142.66 o 
   6   8   9     8503.10     9050.37    642.56 o 
   7   8   9     5011.83     4811.00    152.72 o 
   8   8   9      849.79      826.98     88.36 o 
   9   8   9      307.97      306.20    105.82 o 
  10   8   9     2007.08     2122.55    266.68 o 
  11   8   9        0.05        0.40    106.15 o 
  12   8   9       46.64      206.34    120.33 o 
   0   9   9       30.34      -64.80     64.80 o 
   1   9   9        8.99      -31.57     44.71 o 
   2   9   9     5179.33     5618.08    200.63 o 
   3   9   9     7687.07     7655.26    374.31 o 
   4   9   9      708.92      751.57     62.08 o 
   5   9   9        4.52       44.96     68.32 o 
   6   9   9     1663.60     1947.84    154.07 o 
   7   9   9     1490.80     1531.81    104.64 o 
   8   9   9      108.56      -64.66     64.66 o 
   9   9   9     1102.68     1098.26    129.98 o 
  10   9   9      320.54      294.61    136.85 o 
  11   9   9        1.94      -32.83    122.76 o 
  12   9   9      250.04      294.85    131.16 o 
   1  10   9     3280.82     2932.68     84.09 o 
   2  10   9    10673.03    10770.83    300.63 o 
   3  10   9      660.10      739.08     59.23 o 
   4  10   9      332.25      463.70     66.12 o 
   5  10   9        3.90       94.32     76.30 o 
   6  10   9     3241.95     3717.52    278.26 o 
   7  10   9       41.98      -62.49    106.82 o 
   8  10   9        6.74      -67.29     67.29 o 
   9  10   9      122.40       56.54    118.21 o 
  10  10   9     2992.04     3928.97    284.25 o 
  11  10   9       22.46      -24.86    118.57 o 
   0  11   9      371.11      269.57     76.90 o 
   1  11   9     2852.09     2563.70     83.73 o 
   2  11   9      103.11      100.90     50.82 o 
   3  11   9        6.78       31.03     51.69 o 
   4  11   9        3.16       42.64     56.45 o 
   5  11   9     3807.77     4109.25    316.15 o 
   6  11   9     4805.40     4738.77    223.78 o 
   7  11   9       15.47       46.58     71.92 o 
   8  11   9       22.34      -66.96     66.96 o 
   9  11   9       30.17     -107.32    107.32 o 
  10  11   9       92.07       -3.45    123.55 o 
  11  11   9      415.38      521.35    143.70 o 
   1  12   9      228.89      153.62     57.67 o 
   2  12   9     6755.50     6674.67    141.22 o 
   3  12   9       29.31      -51.63     51.63 o 
   4  12   9       34.94       -4.65     58.25 o 
   5  12   9     1115.26     1147.75     97.33 o 
   6  12   9      677.52      765.55     88.30 o 
   7  12   9     1325.17     1520.63    165.48 o 
   8  12   9       48.45     -101.05    101.05 o 
   9  12   9      212.36      162.29    117.83 o 
  10  12   9     1417.06     1699.96    205.68 o 
   0  13   9       31.66      -80.96     80.96 o 
   1  13   9       45.22       10.40     54.84 o 
   2  13   9     5138.46     5259.30    158.39 o 
   3  13   9     1584.59     1318.75     81.02 o 
   4  13   9      150.24       -7.47     66.62 o 
   5  13   9        9.99      -20.16     93.69 o 
   6  13   9     2190.27     2500.26    209.71 o 
   7  13   9       31.81      107.94    107.16 o 
   8  13   9        1.19      -20.60    114.41 o 
   9  13   9      471.56      640.35    141.11 o 
   1  14   9     1443.58     1276.81     83.79 o 
   2  14   9      179.60      189.50     62.46 o 
   3  14   9      785.83      540.71     72.15 o 
   4  14   9       27.88      -69.23     69.23 o 
   5  14   9       62.80      -67.44     91.78 o 
   6  14   9      140.78      191.11    140.53 o 
   7  14   9       67.51      138.89    107.49 o 
   8  14   9      205.15      436.97    130.32 o 
   0  15   9        6.60      -83.88     83.88 o 
   1  15   9       56.54      111.61     77.11 o 
   2  15   9     2609.49     2560.07    108.21 o 
   3  15   9      391.14      399.28     71.88 o 
   4  15   9        8.98      -53.62     96.33 o 
   5  15   9      129.01      137.36    107.25 o 
   6  15   9     1415.55     1350.46    166.58 o 
   7  15   9       30.86      153.25    131.45 o 
   1  16   9      291.11      335.07     75.01 o 
   2  16   9     1450.75     1482.11    114.47 o 
   3  16   9      101.65       70.46     70.14 o 
   4  16   9        8.40      -39.49    102.55 o 
   5  16   9      594.50      264.79    119.25 o 
   0  17   9       51.29       53.27     96.29 o 
   1  17   9       87.46       28.45     68.72 o 
   2  17   9      262.47      141.54     73.86 o 
   0   0  10    19546.66    21630.63    752.43 o 
   1   0  10      426.12      315.35     88.94 o 
   2   0  10      642.62      840.91    126.76 o 
   3   0  10      443.64      474.41     59.44 o 
   4   0  10     2544.20     2482.01    186.02 o 
   5   0  10     1091.03     1064.37    107.85 o 
   6   0  10      217.96      132.03    123.63 o 
   7   0  10     1765.24     1611.84    125.07 o 
   8   0  10     3701.73     3608.67    227.53 o 
   9   0  10      638.22      494.90    149.49 o 
  10   0  10      354.19      153.51    144.47 o 
  11   0  10        7.32     -152.86    159.42 o 
  12   0  10     2982.15     3435.18    533.86 o 
  13   0  10      221.43      280.68    174.59 o 
   1   1  10     2389.58     2249.39     63.24 o 
   2   1  10        0.03      -32.87     32.87 o 
   3   1  10      662.13      732.61     45.61 o 
   4   1  10    38047.80    39547.44    767.72 o 
   5   1  10      478.09      542.37     81.64 o 
   6   1  10       56.99      -35.26     53.09 o 
   7   1  10       24.38      -52.22     52.22 o 
   8   1  10      186.40      -20.83     76.31 o 
   9   1  10      376.40      134.78    100.53 o 
  10   1  10       36.05      -94.01     94.01 o 
  11   1  10       73.10     -100.26    102.50 o 
  12   1  10     3346.34     3658.73    228.83 o 
  13   1  10       20.75       14.01    115.48 o 
   0   2  10    15797.90    16856.25    297.63 o 
   1   2  10      569.76      595.86     56.21 o 
   2   2  10      763.01      706.11     39.13 o 
   3   2  10     1137.12     1160.65     74.87 o 
   4   2  10     1813.04     1763.44    111.32 o 
   5   2  10      673.38      553.85     68.28 o 
   6   2  10      506.46      374.57     62.42 o 
   7   2  10       79.65      -15.12     69.38 o 
   8   2  10     8518.06     8800.11    475.73 o 
   9   2  10        0.08      -84.68     84.68 o 
  10   2  10       10.11       53.84    100.67 o 
  11   2  10      136.24       15.76    106.01 o 
  12   2  10     1688.89     1611.71    152.67 o 
  13   2  10      109.68      132.97    115.73 o 
   1   3  10      213.83        6.20     50.64 o 
   2   3  10        0.17      -44.45     44.45 o 
   3   3  10      577.23      447.07     63.69 o 
   4   3  10    17021.66    17538.57    469.20 o 
   5   3  10       65.49       75.79     69.21 o 
   6   3  10      128.93       96.44     62.80 o 
   7   3  10      752.94      682.22     94.63 o 
   8   3  10     3017.81     3272.61    226.83 o 
   9   3  10     1036.55      929.75    120.43 o 
  10   3  10       16.44      -90.66     90.66 o 
  11   3  10        2.69       67.36    109.06 o 
  12   3  10     2183.31     2126.29    165.24 o 
  13   3  10       18.54     -109.19    109.19 o 
   0   4  10    35259.54    38401.79    412.93 o 
   1   4  10      455.48      414.10     64.59 o 
   2   4  10      143.56       42.43     40.02 o 
   3   4  10        0.58      -42.63     42.63 o 
   4   4  10        1.24      -40.27     40.27 o 
   5   4  10      109.14      -11.75     43.89 o 
   6   4  10      120.82       66.40     63.76 o 
   7   4  10      323.73      382.60     79.70 o 
   8   4  10    13005.73    13612.62    296.31 o 
   9   4  10      259.07      203.37    110.50 o 
  10   4  10      118.84       87.35    114.99 o 
  11   4  10       37.99        1.02    108.66 o 
  12   4  10      437.49      352.98    122.17 o 
  13   4  10      201.08     -169.87    169.87 o 
   1   5  10     2104.58     1992.47     77.20 o 
   2   5  10        2.45       33.61     73.40 o 
   3   5  10       47.02      -38.21     38.21 o 
   4   5  10     6556.67     6800.55    225.19 o 
   5   5  10       40.53      -42.81     42.81 o 
   6   5  10        6.77      -94.26     96.19 o 
   7   5  10      216.38      -25.96     81.93 o 
   8   5  10     2368.84     2542.95    125.91 o 
   9   5  10      143.21      106.15     97.01 o 
  10   5  10       69.89     -102.70    102.70 o 
  11   5  10      153.18       73.08    111.23 o 
  12   5  10     1162.99     1130.26    147.01 o 
  13   5  10       76.35     -106.74    106.74 o 
   0   6  10    49320.91    49077.87    864.28 o 
   1   6  10       50.16      153.97     44.84 o 
   2   6  10      744.93      658.36     44.94 o 
   3   6  10      468.70      294.09     46.56 o 
   4   6  10     1554.10     1415.27     65.60 o 
   5   6  10     2917.96     3012.62    142.49 o 
   6   6  10      187.61      -80.29     80.29 o 
   7   6  10      626.80      445.45    108.45 o 
   8   6  10    11210.69    12061.41    315.90 o 
   9   6  10       20.97      -37.39     73.45 o 
  10   6  10       33.16      -10.12    109.36 o 
  11   6  10       23.55     -102.79    102.79 o 
  12   6  10       93.96      -52.44    109.83 o 
  13   6  10       38.69     -140.30    140.30 o 
   1   7  10       47.52      -38.13     38.13 o 
   2   7  10       28.85      -34.25     34.25 o 
   3   7  10     1533.00     1347.21     62.07 o 
   4   7  10    10705.65    11658.77    518.07 o 
   5   7  10      425.08      390.91     87.41 o 
   6   7  10       69.24       23.81    100.84 o 
   7   7  10      319.34      298.85     84.47 o 
   8   7  10     1681.84     1962.14    117.04 o 
   9   7  10     1172.90     1399.46    106.60 o 
  10   7  10       16.72     -100.11    100.11 o 
  11   7  10       11.72     -104.51    104.51 o 
  12   7  10     1310.94     1504.06    187.87 o 
   0   8  10     7006.76     7310.51    177.46 o 
   1   8  10     1047.38     1001.40     83.10 o 
   2   8  10      149.85      142.34     41.09 o 
   3   8  10      128.85        8.21     47.15 o 
   4   8  10        4.10      -33.89     94.81 o 
   5   8  10      463.74      489.81     78.18 o 
   6   8  10      113.03      203.01     84.64 o 
   7   8  10       24.08      -92.98     92.98 o 
   8   8  10     3125.93     3400.01    138.89 o 
   9   8  10       11.09      -83.14    108.62 o 
  10   8  10      110.29       77.28    107.13 o 
  11   8  10        0.01       92.25    115.12 o 
  12   8  10     1852.76     2408.92    283.41 o 
   1   9  10     1914.11     1784.06    117.32 o 
   2   9  10       55.27       34.80     52.01 o 
   3   9  10      122.33      135.76     69.86 o 
   4   9  10    17795.08    20013.31    748.50 o 
   5   9  10     2042.39     2076.57    156.87 o 
   6   9  10       53.55      -68.57     68.57 o 
   7   9  10       18.35      -73.14     73.14 o 
   8   9  10      112.11      -42.84     76.30 o 
   9   9  10        4.50      -65.45     69.23 o 
  10   9  10        6.08      100.97    118.82 o 
  11   9  10      128.14      160.77    126.22 o 
   0  10  10     2762.94     2406.11    121.28 o 
   1  10  10      924.61      828.02    101.16 o 
   2  10  10      147.39      129.41     54.40 o 
   3  10  10       30.48      102.05     67.24 o 
   4  10  10     3406.18     3642.76    221.87 o 
   5  10  10     2556.45     2552.34    175.76 o 
   6  10  10       79.35       28.51     80.29 o 
   7  10  10      146.14      -40.59     72.48 o 
   8  10  10     2489.80     2779.72    172.71 o 
   9  10  10       20.10     -101.27    101.27 o 
  10  10  10       24.05       14.87    114.85 o 
  11  10  10       15.70       60.63    124.74 o 
   1  11  10        0.66      -50.55     50.55 o 
   2  11  10        0.19      -48.84     48.84 o 
   3  11  10     1119.20      915.29     85.74 o 
   4  11  10    11234.31    11505.02    206.20 o 
   5  11  10       60.88       63.71     75.96 o 
   6  11  10       36.38       63.88     79.69 o 
   7  11  10      107.10       31.77     74.80 o 
   8  11  10       11.18      -25.15     71.37 o 
   9  11  10      263.99      102.00    115.04 o 
  10  11  10        3.27     -122.11    122.11 o 
   0  12  10     9248.10     8947.79    287.81 o 
   1  12  10      637.27      596.63     69.64 o 
   2  12  10        0.21      -50.05     54.92 o 
   3  12  10      250.99      159.17     74.55 o 
   4  12  10        2.93        7.70     71.15 o 
   5  12  10      195.98      171.38     88.05 o 
   6  12  10        4.81      -25.74     76.50 o 
   7  12  10       22.18      -28.40     71.60 o 
   8  12  10     1127.43     1272.63    103.76 o 
   9  12  10      541.12      364.32    137.67 o 
   1  13  10      569.06      472.18     68.35 o 
   2  13  10        3.37       14.36     56.31 o 
   3  13  10        0.99      -67.80     67.80 o 
   4  13  10     2473.68     2542.04    181.81 o 
   5  13  10       20.88      -96.02     96.02 o 
   6  13  10       14.32       41.29    105.63 o 
   7  13  10        5.00      -58.60    113.13 o 
   8  13  10     1003.22     1047.34    193.56 o 
   0  14  10     4208.19     4516.50    247.76 o 
   1  14  10       30.63      -60.65     65.84 o 
   2  14  10       75.36      -19.59     58.83 o 
   3  14  10        1.83      -73.18     73.18 o 
   4  14  10      219.32       20.64     80.12 o 
   5  14  10      816.21      741.37    118.86 o 
   6  14  10        0.34      -62.36    113.67 o 
   7  14  10       14.17     -122.46    122.46 o 
   1  15  10       72.10      124.16     75.18 o 
   2  15  10        3.21       29.13     64.27 o 
   3  15  10       21.76      -77.90     77.90 o 
   4  15  10      868.26      835.57    114.84 o 
   5  15  10       30.58      -37.87    114.74 o 
   6  15  10       25.23     -115.18    115.18 o 
   0  16  10     5969.85     5926.96    249.94 o 
   1  16  10      292.17      272.54     82.52 o 
   2  16  10        0.67      -68.93     68.93 o 
   3  16  10       87.21        9.95     88.82 o 
   4  16  10       27.98       12.70    117.59 o 
   1   0  11       38.59      -46.06     46.06 o 
   2   0  11     4460.01     4638.90    170.14 o 
   3   0  11     2809.36     2942.21    161.65 o 
   4   0  11     2977.02     3070.86    252.02 o 
   5   0  11     5607.73     5837.08    195.63 o 
   6   0  11     4868.68     4849.54    185.81 o 
   7   0  11     5893.37     5877.34    325.58 o 
   8   0  11       39.28      -79.01     79.01 o 
   9   0  11        0.59     -132.79    173.91 o 
  10   0  11     2842.14     2730.26    635.98 o 
  11   0  11      315.12       82.20    167.15 o 
  12   0  11        2.44       12.24    201.88 o 
  13   0  11      311.90      458.10    193.21 o 
   0   1  11     1108.45     1048.20     63.90 o 
   1   1  11     3936.24     3977.48     69.74 o 
   2   1  11     1306.05     1219.30     69.98 o 
   3   1  11     5988.08     6112.24    110.89 o 
   4   1  11        7.95      -18.48     48.44 o 
   5   1  11      923.44      792.24     75.39 o 
   6   1  11     2858.34     2956.00    110.85 o 
   7   1  11     1639.11     1470.55     90.19 o 
   8   1  11      192.35       -7.78     72.24 o 
   9   1  11      805.22      613.60    126.77 o 
  10   1  11        9.81      -99.19     99.19 o 
  11   1  11     2084.64     2318.58    169.46 o 
  12   1  11      149.80      183.20    120.17 o 
  13   1  11        3.88      -37.98    122.18 o 
   1   2  11     2542.10     2470.90     59.56 o 
   2   2  11    11060.39    11577.65    265.46 o 
   3   2  11     3159.01     3300.40    107.21 o 
   4   2  11        5.37      -25.84     46.36 o 
   5   2  11     2746.71     2780.50    104.14 o 
   6   2  11     1788.50     1765.07     92.47 o 
   7   2  11      113.46       48.77     63.79 o 
   8   2  11      235.25       87.54    103.28 o 
   9   2  11        0.26      -97.95     97.95 o 
  10   2  11     1254.36     1308.79    140.05 o 
  11   2  11       31.24     -109.29    109.29 o 
  12   2  11      267.47      284.29    122.26 o 
  13   2  11      467.73      500.72    138.34 o 
   0   3  11      485.84      300.57     88.87 o 
   1   3  11     4399.29     4480.20     78.96 o 
   2   3  11     3146.86     2803.04    101.99 o 
   3   3  11     2450.83     2498.82     80.25 o 
   4   3  11      243.22      148.56     49.24 o 
   5   3  11      706.29      544.34     59.47 o 
   6   3  11     5755.38     5804.71    203.18 o 
   7   3  11     2461.36     2463.93    173.62 o 
   8   3  11      835.32      694.17    139.25 o 
   9   3  11     1967.17     1921.88    145.30 o 
  10   3  11      246.46       86.06    111.13 o 
  11   3  11      687.51      602.85    125.29 o 
  12   3  11       51.61      -20.71    112.16 o 
  13   3  11        3.97      -66.98    120.19 o 
   1   4  11     2270.95     2032.12     75.94 o 
   2   4  11      544.19      617.73     65.02 o 
   3   4  11     2205.80     2263.12    107.57 o 
   4   4  11      693.59      548.98     53.31 o 
   5   4  11     1209.80     1273.57     71.96 o 
   6   4  11       45.61      -34.66     60.01 o 
   7   4  11     4642.30     5016.52    198.03 o 
   8   4  11        1.31        3.02     95.55 o 
   9   4  11      174.26      169.59     79.37 o 
  10   4  11     3867.83     4191.02    220.27 o 
  11   4  11      990.13     1020.03    142.83 o 
  12   4  11        3.97     -127.36    127.36 o 
  13   4  11       99.26     -116.03    116.03 o 
   0   5  11     2423.18     2313.16     98.64 o 
   1   5  11     6350.50     6078.83    114.17 o 
   2   5  11     9991.99    10016.08    161.84 o 
   3   5  11      124.03       64.32     44.60 o 
   4   5  11      142.65       -3.32     43.18 o 
   5   5  11      126.53      -45.07     45.07 o 
   6   5  11     3145.72     3113.43    216.91 o 
   7   5  11      217.29      208.99    124.24 o 
   8   5  11       99.34      -35.55    143.15 o 
   9   5  11     1210.36     1308.89    107.40 o 
  10   5  11     1242.86     1144.86    139.40 o 
  11   5  11     1167.16     1300.83    153.61 o 
  12   5  11       71.58     -104.82    104.82 o 
   1   6  11     1995.55     1821.57     66.00 o 
   2   6  11     3144.97     3132.55     84.82 o 
   3   6  11     1396.61     1350.74     67.82 o 
   4   6  11      347.78      157.48     51.76 o 
   5   6  11     2944.10     2971.50    124.55 o 
   6   6  11      139.66      -15.73     75.75 o 
   7   6  11     4797.92     4960.52    186.45 o 
   8   6  11      633.46      648.23    100.41 o 
   9   6  11        7.19      -37.78     77.90 o 
  10   6  11      776.77      642.03    203.44 o 
  11   6  11       31.21     -106.55    106.55 o 
  12   6  11       58.33     -149.95    165.11 o 
   0   7  11        0.51      -55.65     55.65 o 
   1   7  11     1896.51     1817.65     63.50 o 
   2   7  11     3332.88     3212.82    100.65 o 
   3   7  11     4422.80     4330.34    163.20 o 
   4   7  11      775.02      636.84     71.46 o 
   5   7  11       50.16      -62.95     62.95 o 
   6   7  11     3037.38     3166.35    137.00 o 
   7   7  11     2510.87     2792.76    135.00 o 
   8   7  11      586.28      748.09     97.13 o 
   9   7  11      917.17     1075.89    106.38 o 
  10   7  11      360.48      367.45    145.26 o 
  11   7  11      199.34      329.46    123.04 o 
  12   7  11       17.78      -97.40    214.04 o 
   1   8  11     1123.71      936.37     64.17 o 
   2   8  11     1686.89     1735.95     96.16 o 
   3   8  11     3075.63     3116.54    119.33 o 
   4   8  11      363.32      257.56     72.96 o 
   5   8  11      701.41      811.28     92.16 o 
   6   8  11      483.36      294.03     90.58 o 
   7   8  11       72.95       72.93     79.83 o 
   8   8  11       42.65      -12.81     75.67 o 
   9   8  11       34.23      -16.65     79.44 o 
  10   8  11     2133.22     2285.42    171.12 o 
  11   8  11      137.34      199.35    122.61 o 
   0   9  11     1630.96     1476.57    103.37 o 
   1   9  11     2516.79     2401.00    106.49 o 
   2   9  11       54.38       -9.35     65.52 o 
   3   9  11     1053.48     1192.34     95.25 o 
   4   9  11      353.78      478.95     83.91 o 
   5   9  11     1146.12      937.65    102.32 o 
   6   9  11     1801.35     1798.08    196.93 o 
   7   9  11      275.80      177.71     86.19 o 
   8   9  11        0.74      -96.94     96.94 o 
   9   9  11      606.82      606.53     94.10 o 
  10   9  11      149.98      191.23    123.16 o 
  11   9  11     1806.39     2184.34    183.61 o 
   1  10  11        9.22      -51.90     52.65 o 
   2  10  11     5716.10     5508.04    148.43 o 
   3  10  11       97.85      126.23     73.17 o 
   4  10  11      101.00      137.92     72.18 o 
   5  10  11     3018.09     3288.64    286.60 o 
   6  10  11     2355.44     2983.59    309.95 o 
   7  10  11     1335.13     1516.52    132.51 o 
   8  10  11      119.96       18.94     77.58 o 
   9  10  11        3.74      -76.16     76.16 o 
  10  10  11      355.95      233.48    128.49 o 
   0  11  11        0.36      -70.95     70.95 o 
   1  11  11      731.75      551.36     66.55 o 
   2  11  11      330.39      207.83     75.56 o 
   3  11  11     2492.98     2377.83    115.03 o 
   4  11  11      476.08      484.73     84.83 o 
   5  11  11      311.93      486.87     82.24 o 
   6  11  11      918.19     1094.89    210.54 o 
   7  11  11      951.66      902.89    100.44 o 
   8  11  11      294.96      261.23     89.56 o 
   9  11  11      201.60      220.95     84.19 o 
   1  12  11     1385.11     1278.94     80.69 o 
   2  12  11      678.85      662.61     84.40 o 
   3  12  11     2603.74     2702.07    120.18 o 
   4  12  11      224.92      110.30     71.42 o 
   5  12  11      122.55      -24.67     73.00 o 
   6  12  11      520.58      508.17     95.54 o 
   7  12  11      305.98      121.92     89.32 o 
   8  12  11       56.47       -4.45     87.45 o 
   0  13  11      546.58      433.39     98.53 o 
   1  13  11     1400.10     1289.45     82.79 o 
   2  13  11     1199.44     1153.95    108.04 o 
   3  13  11      438.31      322.62     86.91 o 
   4  13  11       61.77       -1.52     75.21 o 
   5  13  11       21.34      -75.79     95.81 o 
   6  13  11      774.32      733.29    184.73 o 
   7  13  11      114.68      180.12    131.46 o 
   1  14  11       62.36      -36.31     63.99 o 
   2  14  11      456.80      327.84     83.84 o 
   3  14  11        1.24      -58.12     72.91 o 
   4  14  11        4.70      -78.61     78.61 o 
   5  14  11      951.15      975.67    132.93 o 
   6  14  11      134.07      116.99    117.08 o 
   0  15  11       24.63      154.89    113.89 o 
   1  15  11      595.31      663.18     91.53 o 
   2  15  11     1028.07      884.32    112.62 o 
   3  15  11       26.04      -70.82     82.39 o 
   4  15  11       34.58      -19.31     86.41 o 
   1  16  11      907.63      782.45    113.71 o 
   0   0  12      219.56      -72.52    131.49 o 
   1   0  12      709.71      517.00    113.78 o 
   2   0  12     2085.18     1999.51    104.06 o 
   3   0  12      138.22       36.32    120.64 o 
   4   0  12      826.65     1290.13    267.65 o 
   5   0  12    26612.14    28200.52    668.63 o 
   6   0  12    14386.63    15825.28    582.20 o 
   7   0  12     1096.65     1030.34    135.60 o 
   8   0  12        9.25      -81.64     81.64 o 
   9   0  12       49.65     -136.66    136.66 o 
  10   0  12      289.96      265.58    329.62 o 
  11   0  12      591.85      703.14    220.76 o 
  12   0  12       92.32       19.08    260.19 o 
   1   1  12     4394.58     4370.90     93.07 o 
   2   1  12     3847.44     3975.80     99.64 o 
   3   1  12     2329.78     2468.43     97.64 o 
   4   1  12     1451.75     1407.36    126.06 o 
   5   1  12      394.80      348.01     80.24 o 
   6   1  12     1552.08     1596.26    106.88 o 
   7   1  12     1118.28     1024.58     86.09 o 
   8   1  12      217.74       75.09     61.23 o 
   9   1  12     1412.90     1249.92    134.23 o 
  10   1  12     1274.91     1380.81    146.39 o 
  11   1  12      955.57     1010.64    144.58 o 
  12   1  12       10.87       29.33    132.90 o 
   0   2  12      109.37      -53.80     53.80 o 
   1   2  12     1761.52     1733.60     75.56 o 
   2   2  12    11152.78    11993.08    167.74 o 
   3   2  12    13757.09    14113.19    292.14 o 
   4   2  12     2238.51     2021.68     89.72 o 
   5   2  12      180.37       79.29     64.17 o 
   6   2  12      474.38      287.71     71.69 o 
   7   2  12       94.82      -65.58     65.58 o 
   8   2  12        9.49      -74.80     74.80 o 
   9   2  12      465.84      264.94     91.56 o 
  10   2  12       25.97      -97.10    111.08 o 
  11   2  12       11.17     -112.39    112.39 o 
  12   2  12      327.20      309.20    129.97 o 
   1   3  12     5867.26     5844.93    111.95 o 
   2   3  12     2964.79     2994.33     90.71 o 
   3   3  12     1010.04     1019.77     66.64 o 
   4   3  12       45.11      -46.66     46.66 o 
   5   3  12       85.51      -21.15     59.93 o 
   6   3  12      751.01      752.66     83.35 o 
   7   3  12     2278.38     2359.48    109.58 o 
   8   3  12      644.49      609.04     95.34 o 
   9   3  12     3717.84     3715.41    184.15 o 
  10   3  12     1004.34     1030.90    141.87 o 
  11   3  12      363.19       71.01    122.21 o 
  12   3  12       65.32     -101.00    132.48 o 
   0   4  12     2424.53     2336.47    108.91 o 
   1   4  12      175.24       60.02     64.55 o 
   2   4  12       19.31      -50.53     50.53 o 
   3   4  12      210.08       23.37     49.71 o 
   4   4  12      366.23      169.21     52.03 o 
   5   4  12     5291.93     5133.89    164.48 o 
   6   4  12     7682.52     8281.39    307.63 o 
   7   4  12     4258.26     4757.95    261.91 o 
   8   4  12      155.31       55.35     85.19 o 
   9   4  12       76.36      128.99     77.08 o 
  10   4  12      883.96      939.01    138.61 o 
  11   4  12      716.21      634.95    148.96 o 
  12   4  12       62.62     -117.88    117.88 o 
   1   5  12    10583.79    10788.54    156.06 o 
   2   5  12     1139.36     1008.44     69.47 o 
   3   5  12       96.83      -45.33     45.33 o 
   4   5  12        5.93      -45.92     45.92 o 
   5   5  12      109.75        5.05     50.83 o 
   6   5  12       32.22       28.23     62.20 o 
   7   5  12      720.72      740.05     98.30 o 
   8   5  12       28.39      -17.60     81.87 o 
   9   5  12     2952.40     3160.94    150.51 o 
  10   5  12     1369.35     1358.25    152.01 o 
  11   5  12      167.55      104.84    119.05 o 
  12   5  12       15.59     -113.10    113.10 o 
   0   6  12      360.26      224.51     69.66 o 
   1   6  12     2294.09     2206.80     87.34 o 
   2   6  12     7071.01     7000.34    131.77 o 
   3   6  12     3300.46     3184.60     99.89 o 
   4   6  12      168.93        2.91     48.05 o 
   5   6  12     1448.03     1389.60     74.99 o 
   6   6  12      444.07      409.28     91.21 o 
   7   6  12      561.97      528.62     92.00 o 
   8   6  12      124.58       79.99     82.46 o 
   9   6  12      162.78      166.95     88.76 o 
  10   6  12       19.73     -108.96    108.96 o 
  11   6  12       53.48      -25.07    117.26 o 
   1   7  12     2429.17     2277.09     92.52 o 
   2   7  12     2339.17     2289.32     93.54 o 
   3   7  12     1503.79     1566.68     84.61 o 
   4   7  12       26.36       30.88     52.55 o 
   5   7  12      159.08      115.23     74.83 o 
   6   7  12     1324.96     1443.58    113.59 o 
   7   7  12     1404.65     1351.03    113.32 o 
   8   7  12      135.92      123.92     83.22 o 
   9   7  12     2592.86     2666.75    140.12 o 
  10   7  12      358.57      446.62    128.80 o 
  11   7  12      222.00       42.19    120.00 o 
   0   8  12       34.40      -72.28     72.28 o 
   1   8  12        3.02      -30.32     61.55 o 
   2   8  12       10.92      -64.55     64.55 o 
   3   8  12     1962.42     2017.34    106.71 o 
   4   8  12      501.37      529.63     80.16 o 
   5   8  12     3076.35     3375.85    192.63 o 
   6   8  12     1729.14     1913.49    126.33 o 
   7   8  12      638.28      619.62     97.99 o 
   8   8  12       55.69      -52.25     77.77 o 
   9   8  12        0.42       29.85     88.47 o 
  10   8  12       64.82      120.63    147.50 o 
   1   9  12     2946.90     2662.23    111.56 o 
   2   9  12     1579.30     1400.98     96.50 o 
   3   9  12      691.33      624.31    108.22 o 
   4   9  12      663.89      593.34     86.13 o 
   5   9  12      411.73      490.78     89.59 o 
   6   9  12      312.53      194.01     93.33 o 
   7   9  12      653.95      445.95     93.44 o 
   8   9  12       41.44      -31.85     80.09 o 
   9   9  12      345.34      485.63     95.74 o 
  10   9  12     1020.38     1151.70    153.82 o 
   0  10  12       24.80      -84.61     84.61 o 
   1  10  12       32.36      -79.98     79.98 o 
   2  10  12      730.22      721.10     85.30 o 
   3  10  12     1931.08     1830.30    108.71 o 
   4  10  12       35.74        8.48     74.75 o 
   5  10  12     2972.98     3310.44    194.28 o 
   6  10  12      432.74      527.15    146.72 o 
   7  10  12      118.02       47.34     84.50 o 
   8  10  12      125.23       -5.37     85.15 o 
   9  10  12       12.77      -84.87     84.87 o 
   1  11  12      725.25      702.75     85.44 o 
   2  11  12     1156.21      973.39     92.15 o 
   3  11  12      684.36      650.54     86.79 o 
   4  11  12      251.84      201.54     75.66 o 
   5  11  12        2.45      -74.58     74.58 o 
   6  11  12      643.19      788.21    112.54 o 
   7  11  12      484.48      591.35    111.22 o 
   8  11  12       27.52      -98.65     98.65 o 
   0  12  12      106.54      -20.10     85.90 o 
   1  12  12      510.43      484.31     82.68 o 
   2  12  12      721.60      553.54     85.80 o 
   3  12  12     1020.02     1133.42     97.60 o 
   4  12  12        7.71      -41.00     71.91 o 
   5  12  12     1333.74     1230.16    101.35 o 
   6  12  12      694.27      623.32    104.06 o 
   7  12  12       76.40       -8.54     93.47 o 
   1  13  12     2188.73     2084.17    116.19 o 
   2  13  12      388.19      279.59     80.54 o 
   3  13  12      116.14       59.22     71.27 o 
   4  13  12        2.22      -72.00     72.00 o 
   5  13  12        6.19      -80.49     80.49 o 
   6  13  12       32.80        1.78    114.41 o 
   0  14  12      455.41      452.01    114.12 o 
   1  14  12        0.45      -67.43     75.58 o 
   2  14  12      125.17       73.25     97.04 o 
   3  14  12      433.47      317.82     91.75 o 
   4  14  12       20.94       52.70     86.27 o 
   5  14  12      322.94      295.12    115.88 o 
   1  15  12      814.80      892.98    116.74 o 
   2  15  12      292.81      305.91     98.37 o 
   1   0  13     4605.13     4533.76    207.71 o 
   2   0  13     1395.03     1347.65    116.35 o 
   3   0  13     4106.64     3952.69    171.97 o 
   4   0  13    15470.41    16789.49    492.59 o 
   5   0  13     1272.72     2178.21    517.40 o 
   6   0  13       83.98       91.70    100.81 o 
   7   0  13       62.60       44.98     98.88 o 
   8   0  13       46.51      -85.73     89.61 o 
   9   0  13      923.25     1150.35    196.16 o 
  10   0  13      280.28       28.20    169.74 o 
  11   0  13      256.58      540.61    192.12 o 
  12   0  13      160.47        9.48    192.93 o 
   0   1  13     4517.00     4442.21    199.07 o 
   1   1  13     3551.06     3623.64     99.65 o 
   2   1  13     1149.17     1166.52     86.57 o 
   3   1  13      233.89      135.31    114.28 o 
   4   1  13       91.85       -8.46     74.33 o 
   5   1  13        6.96       69.15     66.63 o 
   6   1  13      324.21      355.06     75.66 o 
   7   1  13     2530.92     2480.33    113.76 o 
   8   1  13     1510.84     1328.26     96.93 o 
   9   1  13       53.61      -84.82     84.82 o 
  10   1  13       93.84     -115.90    115.90 o 
  11   1  13      379.83      401.82    137.08 o 
  12   1  13      340.17      382.10    146.62 o 
   1   2  13       15.91      -22.02     65.70 o 
   2   2  13      247.03      286.48     60.23 o 
   3   2  13     2074.74     2308.50    103.34 o 
   4   2  13     2011.37     2151.19    123.76 o 
   5   2  13     2832.86     2756.34    111.30 o 
   6   2  13       57.77      -67.59     67.59 o 
   7   2  13       50.74      -42.08     68.59 o 
   8   2  13      560.74      638.91     83.29 o 
   9   2  13      939.10      796.75    124.63 o 
  10   2  13      387.63      456.98    125.49 o 
  11   2  13      497.06      371.70    131.07 o 
   0   3  13     6787.05     7352.28    242.94 o 
   1   3  13     1518.84     1448.23     77.40 o 
   2   3  13       94.33       -1.24     56.57 o 
   3   3  13       47.43      -57.06     57.06 o 
   4   3  13      713.75      638.27     74.71 o 
   5   3  13     2681.32     2787.27    139.75 o 
   6   3  13     1003.96     1121.67     91.53 o 
   7   3  13     1564.88     1656.35    101.68 o 
   8   3  13     3255.05     3546.81    156.29 o 
   9   3  13     1602.29     1616.73    125.32 o 
  10   3  13      117.12       61.47    118.59 o 
  11   3  13       61.26      -39.77    120.94 o 
   1   4  13        5.90      -46.20     98.18 o 
   2   4  13     1047.21     1003.68     72.64 o 
   3   4  13     2145.73     1970.46     83.97 o 
   4   4  13     4241.32     4222.89    138.33 o 
   5   4  13     1860.86     2067.20    218.68 o 
   6   4  13     1813.84     1893.43    130.20 o 
   7   4  13      614.06      570.82     82.68 o 
   8   4  13      263.72      205.61     96.36 o 
   9   4  13      131.34      131.89     92.54 o 
  10   4  13       22.57       42.01    119.89 o 
  11   4  13      664.44      565.11    133.30 o 
   0   5  13    13772.67    14523.34    324.11 o 
   1   5  13     4934.14     4624.23    113.63 o 
   2   5  13      486.39      403.38     67.38 o 
   3   5  13     1185.18     1020.83     74.93 o 
   4   5  13      296.31      220.43     57.68 o 
   5   5  13      100.92      -25.60     52.15 o 
   6   5  13      103.25      -56.91     60.51 o 
   7   5  13      564.21      469.29     97.29 o 
   8   5  13     2325.62     2560.78    143.49 o 
   9   5  13      248.01      232.60     95.08 o 
  10   5  13       15.52      -93.92    113.54 o 
  11   5  13      153.97      -88.84    120.91 o 
   1   6  13        6.45      -59.68     59.68 o 
   2   6  13      932.31      820.71     71.67 o 
   3   6  13     4848.09     4762.71    119.95 o 
   4   6  13      987.21      892.33     76.75 o 
   5   6  13        2.90      -52.79     52.79 o 
   6   6  13        1.27      -77.68     77.68 o 
   7   6  13      120.96       -6.42     85.02 o 
   8   6  13      428.70      483.23    104.72 o 
   9   6  13      493.83      469.65     97.15 o 
  10   6  13      220.99      290.65    128.99 o 
  11   6  13      650.18      334.88    139.58 o 
   0   7  13     2130.69     2105.50    202.85 o 
   1   7  13      553.76      487.73     86.90 o 
   2   7  13        8.13       -9.84     60.42 o 
   3   7  13      358.07      287.78     67.34 o 
   4   7  13      503.63      474.01     69.73 o 
   5   7  13     1754.35     1786.80     91.11 o 
   6   7  13     1066.91     1240.09    114.13 o 
   7   7  13     2351.46     2324.19    136.20 o 
   8   7  13     2892.09     3177.58    155.79 o 
   9   7  13      963.29     1085.24    115.24 o 
  10   7  13       87.61       18.13    132.12 o 
   1   8  13      649.15      591.52     89.68 o 
   2   8  13      272.82      178.61     72.84 o 
   3   8  13      158.73       10.55     77.08 o 
   4   8  13     4200.09     4256.03    147.19 o 
   5   8  13     3785.10     3921.98    172.48 o 
   6   8  13      719.73      546.66    113.25 o 
   7   8  13       53.12      -87.90     88.31 o 
   8   8  13       41.35       36.49     89.77 o 
   9   8  13      217.96      292.87     97.98 o 
  10   8  13      114.82      134.97    132.25 o 
   0   9  13     3463.28     3301.25    243.06 o 
   1   9  13     3243.80     3298.95    164.48 o 
   2   9  13     1525.17     1546.07    115.12 o 
   3   9  13       70.58      -29.24     77.67 o 
   4   9  13       41.77      -55.01     75.21 o 
   5   9  13      165.48       93.52     82.44 o 
   6   9  13        5.53      -86.56     96.63 o 
   7   9  13      239.75      123.04    100.06 o 
   8   9  13      250.25      308.68     94.23 o 
   9   9  13        5.78      -19.30     90.19 o 
   1  10  13      105.17      124.02     87.72 o 
   2  10  13      220.36      104.54     78.35 o 
   3  10  13     1945.64     1840.85    112.48 o 
   4  10  13     2452.50     2469.65    125.76 o 
   5  10  13      269.87      307.69     85.53 o 
   6  10  13        1.19      -87.18     87.18 o 
   7  10  13       60.14       40.83     97.84 o 
   8  10  13        6.62      -49.05     99.12 o 
   0  11  13      654.34      266.93    189.41 o 
   1  11  13       66.63       32.61    104.84 o 
   2  11  13       14.08      -66.93     73.79 o 
   3  11  13      716.58      629.33     90.13 o 
   4  11  13       89.67       -1.25     79.44 o 
   5  11  13      253.68      264.70     84.68 o 
   6  11  13      474.51      436.96    102.84 o 
   7  11  13     1667.31     1728.91    267.94 o 
   1  12  13      581.76      574.42    120.70 o 
   2  12  13      337.17      297.10     86.48 o 
   3  12  13      639.39      494.59     88.12 o 
   4  12  13     1612.39     1614.75    109.07 o 
   5  12  13      577.48      514.90     92.28 o 
   6  12  13       64.04      -18.92     89.48 o 
   0  13  13     2296.88     2190.08    227.28 o 
   1  13  13     1218.35     1150.31    137.87 o 
   2  13  13      232.35      169.20     82.07 o 
   3  13  13      151.35      107.95     77.45 o 
   4  13  13        0.45      -15.22     76.83 o 
   5  13  13      110.38       73.56     90.13 o 
   1  14  13      184.66      190.34    113.73 o 
   2  14  13      128.42      142.18     79.31 o 
   3  14  13      315.04      296.20     97.25 o 
   0   0  14      241.72     -117.96    198.17 o 
   1   0  14     2892.48     2917.51    188.18 o 
   2   0  14      321.21      277.68    132.18 o 
   3   0  14      878.92      597.24    120.73 o 
   4   0  14      594.84      867.44    123.61 o 
   5   0  14      631.66      663.34    116.38 o 
   6   0  14       29.32      -65.45     92.24 o 
   7   0  14      862.38      697.48    128.47 o 
   8   0  14     1005.29      958.55    134.53 o 
   9   0  14     1697.31     1812.63    237.27 o 
  10   0  14       24.35      -66.16    182.54 o 
  11   0  14      820.52      722.73    217.67 o 
   1   1  14      297.92      344.82    191.08 o 
   2   1  14     1710.02     1796.08    288.79 o 
   3   1  14     5097.59     5406.60    145.69 o 
   4   1  14     1055.26      936.30     86.54 o 
   5   1  14     2840.19     2787.03    113.68 o 
   6   1  14     1621.68     1663.92    102.41 o 
   7   1  14      577.65      481.92     84.72 o 
   8   1  14      116.68       49.33     74.21 o 
   9   1  14       80.33       44.03     91.56 o 
  10   1  14      305.76      147.82    132.08 o 
  11   1  14      851.96     1050.81    159.57 o 
   0   2  14     3615.54     3618.04    193.10 o 
   1   2  14     4889.71     5347.87    157.54 o 
   2   2  14       58.49      -18.49     91.84 o 
   3   2  14      438.59      284.16     73.24 o 
   4   2  14      149.11      160.73     72.66 o 
   5   2  14       26.49      -66.46     66.46 o 
   6   2  14      696.40      706.00     86.85 o 
   7   2  14     2055.82     2024.17    112.72 o 
   8   2  14      134.16      140.78     72.11 o 
   9   2  14      509.47      638.78    108.32 o 
  10   2  14       41.48       -7.59    123.85 o 
  11   2  14      629.78      549.54    146.51 o 
   1   3  14        0.22      -66.42     82.14 o 
   2   3  14      953.56      898.90    111.04 o 
   3   3  14     2684.38     2584.96    110.64 o 
   4   3  14     1133.78     1516.40    208.71 o 
   5   3  14     2785.22     3058.66    114.58 o 
   6   3  14        0.74       30.15     69.67 o 
   7   3  14     1312.25     1480.32    103.86 o 
   8   3  14       54.49       78.85     91.33 o 
   9   3  14       90.66       36.13     92.08 o 
  10   3  14      344.21      269.25    128.79 o 
  11   3  14      459.26      278.88    165.20 o 
   0   4  14      446.07      328.03    123.92 o 
   1   4  14     3499.29     3617.61    160.91 o 
   2   4  14     1845.57     1707.29    108.86 o 
   3   4  14      199.62       91.76     83.85 o 
   4   4  14      242.35      204.46     69.75 o 
   5   4  14       22.80       30.81    117.49 o 
   6   4  14      982.34      901.05     86.89 o 
   7   4  14     2739.82     2597.16    114.10 o 
   8   4  14      980.87     1022.99    116.85 o 
   9   4  14     1167.03     1289.96    128.66 o 
  10   4  14       99.65      167.16    128.33 o 
   1   5  14      121.07      131.63     80.27 o 
   2   5  14      142.89      159.02     84.11 o 
   3   5  14     2003.89     1961.47    101.84 o 
   4   5  14      767.81      551.18     78.82 o 
   5   5  14     1022.22      950.51     81.22 o 
   6   5  14       39.64      -23.84     65.77 o 
   7   5  14      321.43      359.59    101.79 o 
   8   5  14       23.25       97.72     96.06 o 
   9   5  14      448.27      378.67    102.46 o 
  10   5  14      197.79      143.83     97.87 o 
   0   6  14     2006.92     1723.65    155.27 o 
   1   6  14     5648.32     5656.16    158.12 o 
   2   6  14     1254.80      977.46    106.40 o 
   3   6  14     2035.25     2028.49     98.09 o 
   4   6  14        3.03      -59.12     59.12 o 
   5   6  14       16.88      -69.99     69.99 o 
   6   6  14      249.27      160.51     72.18 o 
   7   6  14     2183.81     2348.76    139.61 o 
   8   6  14      123.77        9.97     90.40 o 
   9   6  14      775.59      838.42    114.27 o 
  10   6  14      871.45      849.39    117.83 o 
   1   7  14       38.55      -70.75    101.57 o 
   2   7  14      273.07      346.91    112.75 o 
   3   7  14     1116.78     1054.92     97.54 o 
   4   7  14      634.29      466.00     73.20 o 
   5   7  14     2247.59     2246.83    122.33 o 
   6   7  14      136.45      196.78    146.82 o 
   7   7  14     1256.73     1416.80    126.99 o 
   8   7  14       72.79       23.20     92.96 o 
   9   7  14       33.14       65.26     96.35 o 
   0   8  14      642.98      481.58    163.57 o 
   1   8  14     1685.98     1633.37    145.58 o 
   2   8  14      179.85       11.15    112.16 o 
   3   8  14      120.55       48.92     84.75 o 
   4   8  14       17.00       10.76     81.36 o 
   5   8  14       69.85      202.47     90.26 o 
   6   8  14      425.59      285.51    106.03 o 
   7   8  14      570.12      516.62    118.58 o 
   8   8  14      514.63      537.44    106.38 o 
   9   8  14      498.57      742.76    114.44 o 
   1   9  14      702.66      627.21    171.43 o 
   2   9  14     1358.76     1120.50    136.33 o 
   3   9  14     3690.85     3727.69    144.82 o 
   4   9  14      624.65      435.64     93.47 o 
   5   9  14      745.15      746.18    101.08 o 
   6   9  14      324.13      281.67    104.06 o 
   7   9  14       76.38      -90.68     90.68 o 
   8   9  14       33.26        4.88    101.47 o 
   0  10  14      536.47      384.92    160.95 o 
   1  10  14      746.81      555.36    131.53 o 
   2  10  14       26.19     -106.51    106.51 o 
   3  10  14     1476.60     1445.44    113.23 o 
   4  10  14       23.70        9.27     81.09 o 
   5  10  14      218.20      193.73     87.94 o 
   6  10  14      135.69      137.51     99.65 o 
   7  10  14     1060.08     1167.28    128.39 o 
   1  11  14        7.42     -120.56    120.56 o 
   2  11  14      526.80      296.99    114.94 o 
   3  11  14      803.90      807.02     93.98 o 
   4  11  14      358.08      214.28     82.66 o 
   5  11  14     1361.27     1462.10    115.83 o 
   6  11  14      827.57      746.72    144.10 o 
   0  12  14      551.54      563.57    178.98 o 
   1  12  14     1665.51     1791.85    155.10 o 
   2  12  14      339.45      232.16    118.80 o 
   3  12  14        6.42      -73.31     76.20 o 
   4  12  14        0.48      -78.52     78.52 o 
   5  12  14       16.42      -82.20     82.20 o 
   1  13  14       85.06      276.02    118.73 o 
   2  13  14       51.41       -4.80    104.84 o 
   3  13  14      644.02      465.12     91.45 o 
   1   0  15     2420.38     2715.20    563.85 o 
   2   0  15       83.14       -8.25    144.00 o 
   3   0  15     1529.02     1501.59    167.94 o 
   4   0  15      231.17      427.88    121.19 o 
   5   0  15      314.86      107.57    115.76 o 
   6   0  15      191.77      -53.38     94.61 o 
   7   0  15     1836.61     1908.28    216.87 o 
   8   0  15      846.43      999.12    147.91 o 
   9   0  15     3053.75     2950.23    296.27 o 
  10   0  15       53.61       47.66    194.05 o 
   0   1  15     1863.14     2707.64    301.64 o 
   1   1  15      180.00      111.88     98.38 o 
   2   1  15        1.83      896.99    474.05 o 
   3   1  15     2127.00     2107.13    144.05 o 
   4   1  15       24.06      129.81     74.78 o 
   5   1  15     3204.80     3055.03    124.22 o 
   6   1  15       74.85      -28.93     66.62 o 
   7   1  15      651.79      749.76     90.92 o 
   8   1  15      466.61      484.53     91.13 o 
   9   1  15       63.11       52.78     94.05 o 
  10   1  15       18.00      113.14    135.86 o 
   1   2  15     6783.07     7913.34    422.45 o 
   2   2  15       54.40      -91.78     91.78 o 
   3   2  15      938.18      879.50    115.79 o 
   4   2  15       92.12      173.18     75.68 o 
   5   2  15      201.89      102.94     76.66 o 
   6   2  15      132.93      184.74     72.20 o 
   7   2  15      694.06      725.94    116.17 o 
   8   2  15       44.39       22.00     75.52 o 
   9   2  15      818.84      686.24    115.80 o 
  10   2  15       13.91     -129.13    129.13 o 
   0   3  15      512.39     1075.15    190.52 o 
   1   3  15      326.70      318.43    103.86 o 
   2   3  15       29.87       28.49    105.94 o 
   3   3  15     2195.02     2169.66    138.82 o 
   4   3  15       13.34       19.45     90.88 o 
   5   3  15     3928.71     3807.73    126.42 o 
   6   3  15       27.32      -73.45    101.91 o 
   7   3  15      958.53      975.75     92.00 o 
   8   3  15      169.83      210.38     81.31 o 
   9   3  15        0.35      -90.71     90.71 o 
  10   3  15        6.77      -28.15    126.72 o 
   1   4  15     2396.33     2477.77    125.95 o 
   2   4  15       54.30      -86.60     86.60 o 
   3   4  15      300.27      260.26    102.62 o 
   4   4  15     1831.90     2003.30    109.09 o 
   5   4  15        2.96      -70.86     70.86 o 
   6   4  15       94.30      190.82    170.48 o 
   7   4  15      951.41      917.87     91.22 o 
   8   4  15       57.53       76.36    135.25 o 
   9   4  15     2552.82     2315.04    148.05 o 
   0   5  15       15.52       -8.94    121.94 o 
   1   5  15     1174.57     1133.56    103.09 o 
   2   5  15        6.59      -85.46     85.46 o 
   3   5  15     2851.88     3139.19    153.43 o 
   4   5  15      278.03      141.07     73.46 o 
   5   5  15     1511.60     1325.35    107.09 o 
   6   5  15      120.97       -4.21    122.06 o 
   7   5  15      500.11      398.03    104.87 o 
   8   5  15        1.56       -1.85     94.38 o 
   9   5  15        4.69      -78.14     94.36 o 
   1   6  15     3173.07     3142.65    151.33 o 
   2   6  15        1.15      -84.38     84.38 o 
   3   6  15     1079.70      930.34    118.31 o 
   4   6  15     1080.18     1074.42     97.67 o 
   5   6  15        9.21      -76.01     76.01 o 
   6   6  15        0.53      -52.69     73.14 o 
   7   6  15      579.18      634.80    112.65 o 
   8   6  15      273.88      339.10    108.12 o 
   9   6  15     1341.19     1395.54    134.27 o 
   0   7  15      167.85      147.14    159.20 o 
   1   7  15       38.44      -91.90    104.69 o 
   2   7  15       73.04     -102.93    102.93 o 
   3   7  15     1155.49     1478.99    149.15 o 
   4   7  15      103.57      154.35     86.64 o 
   5   7  15     3455.76     3822.85    200.71 o 
   6   7  15       18.71      -35.93    116.57 o 
   7   7  15      550.78      552.85    115.59 o 
   8   7  15       60.83     -104.77    104.79 o 
   1   8  15     2444.28     2532.94    174.37 o 
   2   8  15       69.56     -109.89    109.89 o 
   3   8  15       76.99       63.71    153.43 o 
   4   8  15      238.25      243.64     92.15 o 
   5   8  15      353.71      261.25    109.41 o 
   6   8  15        7.69      -96.25     96.25 o 
   7   8  15      607.14      487.34    113.56 o 
   0   9  15     1399.72     1468.57    217.28 o 
   1   9  15      183.02      160.23    116.52 o 
   2   9  15       31.90      -57.30    111.29 o 
   3   9  15     1329.80     1309.97    143.76 o 
   4   9  15      116.50        1.42     85.80 o 
   5   9  15      950.58      955.46    106.85 o 
   6   9  15       70.10      -54.00    100.65 o 
   7   9  15      348.46      336.01    111.95 o 
   1  10  15     1456.44     1348.65    146.48 o 
   2  10  15       10.50     -109.92    109.92 o 
   3  10  15     1180.51     1056.66    138.25 o 
   4  10  15       13.38      -37.09     85.88 o 
   5  10  15        3.89      -52.32     84.48 o 
   6  10  15        6.05        5.27    100.97 o 
   0  11  15      331.02      358.99    243.34 o 
   1  11  15        8.83        1.35    108.97 o 
   2  11  15       38.77       16.69    113.38 o 
   3  11  15      553.40      571.45    128.04 o 
   4  11  15       24.00      -49.34     90.06 o 
   1  12  15     1544.89     1765.40    240.30 o 
   2  12  15       24.90       21.82    114.30 o 
   0   0  16      931.98     1008.40    267.60 o 
   1   0  16        1.95      -84.94    148.37 o 
   2   0  16     1325.01     1314.76    200.02 o 
   3   0  16      804.76     1056.53    192.06 o 
   4   0  16       78.64      202.44    134.28 o 
   5   0  16      256.45      337.17    127.03 o 
   6   0  16     5178.93     5741.58    230.65 o 
   7   0  16     3339.63     3498.94    195.47 o 
   8   0  16      978.08     1365.70    264.44 o 
   9   0  16      343.99      481.36    130.09 o 
   1   1  16       20.96      402.97    122.31 o 
   2   1  16     1670.01     2084.95    169.02 o 
   3   1  16     1164.53     1318.79    155.61 o 
   4   1  16       57.95      -14.23    114.85 o 
   5   1  16      835.34      823.15     92.25 o 
   6   1  16       72.97      116.54     77.59 o 
   7   1  16        1.05       41.17     79.38 o 
   8   1  16       30.67       88.37     77.37 o 
   9   1  16      110.04       25.72    101.54 o 
   0   2  16     2324.81     2362.52    235.76 o 
   1   2  16     3545.18     3733.49    187.95 o 
   2   2  16     3996.54     4234.87    179.81 o 
   3   2  16        0.03       -8.39    107.85 o 
   4   2  16      312.38      292.04    107.16 o 
   5   2  16      142.28      -62.52     77.61 o 
   6   2  16      771.44     1070.95     98.12 o 
   7   2  16        6.85      -48.09     75.84 o 
   8   2  16      102.84       20.99     77.34 o 
   9   2  16      139.40      -27.84     97.49 o 
   1   3  16       21.45     -100.44    100.44 o 
   2   3  16     3081.38     3788.35    171.17 o 
   3   3  16      381.81      246.61    108.43 o 
   4   3  16      137.84      146.43    120.88 o 
   5   3  16      829.44      735.37     93.07 o 
   6   3  16     1273.35     1314.91    101.06 o 
   7   3  16      508.85      446.08     81.59 o 
   8   3  16       25.86       34.70     78.17 o 
   0   4  16      227.25       61.36    134.01 o 
   1   4  16      392.27      240.89    103.18 o 
   2   4  16      248.33      237.73    111.31 o 
   3   4  16      103.33      135.61    104.14 o 
   4   4  16       91.12      136.68    123.44 o 
   5   4  16      611.46      501.58     89.19 o 
   6   4  16     2632.24     2582.30    127.06 o 
   7   4  16     1178.94     1125.09    101.69 o 
   8   4  16      412.72      623.02    117.05 o 
   1   5  16      386.83      297.23     91.01 o 
   2   5  16     2309.36     2520.45    152.34 o 
   3   5  16     1277.72     1243.54    125.24 o 
   4   5  16       10.12     -100.69    100.69 o 
   5   5  16      136.73      -48.60     87.74 o 
   6   5  16      699.84      726.88     98.94 o 
   7   5  16      111.10      -11.81     79.55 o 
   8   5  16        1.83      -99.13     99.13 o 
   0   6  16      784.23      593.56    185.71 o 
   1   6  16     1675.45     1732.86    154.29 o 
   2   6  16      692.08      741.29    138.87 o 
   3   6  16      118.78      -57.04    103.91 o 
   4   6  16      258.78      121.80    104.65 o 
   5   6  16       16.31      -45.62    104.49 o 
   6   6  16     1566.84     1676.98    117.34 o 
   7   6  16      318.12      122.59    110.38 o 
   1   7  16       79.64      -54.34    108.70 o 
   2   7  16     2013.09     2478.70    178.38 o 
   3   7  16      122.56       -2.05    148.25 o 
   4   7  16      189.19       58.34    154.59 o 
   5   7  16      743.09      653.20    166.94 o 
   6   7  16      570.21      528.04    121.62 o 
   7   7  16      230.04      -86.89    107.13 o 
   0   8  16       18.93     -169.47    169.47 o 
   1   8  16      384.56      292.68    125.79 o 
   2   8  16     1649.08     2024.79    166.44 o 
   3   8  16      252.46      375.68    131.25 o 
   4   8  16       39.80     -146.78    146.78 o 
   5   8  16       68.73      -54.28    143.62 o 
   6   8  16      811.88      814.93    171.55 o 
   1   9  16        2.28      -56.43    114.40 o 
   2   9  16      776.42      676.69    137.08 o 
   3   9  16      821.31      884.63    134.30 o 
   4   9  16       16.16      -95.75    110.72 o 
   5   9  16      299.54      237.32    159.58 o 
   0  10  16      307.46      420.93    188.74 o 
   1  10  16      431.42      323.17    140.59 o 
   2  10  16      862.51      888.38    143.28 o 
   3  10  16      188.42       94.54    114.79 o 
   1   0  17      679.39     2056.60    807.87 o 
   2   0  17       18.34      -87.90    143.95 o 
   3   0  17     1023.29      872.97    194.83 o 
   4   0  17     2207.29     2104.58    240.64 o 
   5   0  17     1161.19     1166.38    206.01 o 
   6   0  17      807.34     1405.80    478.79 o 
   7   0  17      210.78      355.28    124.18 o 
   0   1  17     4593.21     5357.74    309.88 o 
   1   1  17      244.37      447.45    129.41 o 
   2   1  17        2.83      -89.25    108.67 o 
   3   1  17       28.34      108.67    116.21 o 
   4   1  17       16.99      -80.65    101.58 o 
   5   1  17       12.98      -21.62    105.99 o 
   6   1  17       62.15       56.84     97.68 o 
   7   1  17       22.58      -52.09     79.23 o 
   1   2  17       47.01      590.61    316.82 o 
   2   2  17        0.48       63.13    109.36 o 
   3   2  17      272.66      185.94    115.68 o 
   4   2  17     1829.23     1802.15    145.69 o 
   5   2  17      238.39      203.85    105.87 o 
   6   2  17      142.30      117.67    104.42 o 
   7   2  17       95.75       74.88     80.50 o 
   0   3  17     2307.33     2734.96    254.09 o 
   1   3  17      272.16      421.27    178.82 o 
   2   3  17       35.96       65.21    121.04 o 
   3   3  17      814.16      699.24    121.86 o 
   4   3  17      506.18      491.87    120.65 o 
   5   3  17       46.08      -14.04    108.06 o 
   6   3  17        0.02       63.37    103.05 o 
   7   3  17      607.75      471.17     91.46 o 
   1   4  17       53.63      209.46    105.58 o 
   2   4  17        3.42     -103.10    103.10 o 
   3   4  17      466.22      488.95    117.07 o 
   4   4  17     3730.19     4099.69    186.22 o 
   5   4  17      113.29      288.42    128.42 o 
   6   4  17       77.64       26.54    108.40 o 
   7   4  17      129.86      183.21     84.35 o 
   0   5  17     2472.84     2558.53    234.62 o 
   1   5  17     1177.74     1156.86    120.38 o 
   2   5  17       99.45     -110.43    114.47 o 
   3   5  17       11.98      -18.76    109.93 o 
   4   5  17       10.98       46.77    108.53 o 
   5   5  17      371.67      352.40    124.58 o 
   6   5  17       47.21       51.94    102.22 o 
   1   6  17        7.93     -134.22    143.82 o 
   2   6  17      195.10      306.51    157.60 o 
   3   6  17       16.34       12.82    148.15 o 
   4   6  17     1557.45     2013.32    214.87 o 
   5   6  17      578.32      845.83    180.93 o 
   6   6  17        6.22      -49.39    105.86 o 
   0   7  17     1192.57     1419.90    218.16 o 
   1   7  17       41.41       42.74    118.59 o 
   2   7  17       41.46      -99.19    148.74 o 
   3   7  17      447.08      748.14    172.66 o 
   4   7  17      438.57      389.25    166.71 o 
   5   7  17        3.56       -7.00    152.51 o 
   1   8  17      238.87      390.86    123.84 o 
   2   8  17       81.86      153.69    122.44 o 
   3   8  17     1003.19     1184.79    187.37 o 
   4   8  17     1724.88     1832.78    209.77 o 
   0   9  17     3373.36     3492.33    371.41 o 
   1   9  17      439.87      643.03    137.83 o 
   2   9  17        0.08      -37.51    116.18 o 
   0   0  18      640.41      861.45    278.39 o 
   1   0  18       71.65       43.04    161.57 o 
   2   0  18       25.39      -81.50    155.47 o 
   3   0  18      340.07      210.29    169.51 o 
   4   0  18      180.35      201.46    169.35 o 
   5   0  18      117.62     -108.32    160.73 o 
   6   0  18      714.13      778.18    183.11 o 
   1   1  18      960.01     1093.49    143.61 o 
   2   1  18      363.62      359.53    123.25 o 
   3   1  18       51.88     -120.26    120.26 o 
   4   1  18      337.52      377.94    124.27 o 
   5   1  18       10.28     -113.92    113.92 o 
   6   1  18       43.60      -52.52     98.73 o 
   0   2  18     1153.91     1567.30    397.02 o 
   1   2  18      100.19       84.40    113.02 o 
   2   2  18      701.65      844.52    135.71 o 
   3   2  18      617.77      610.20    139.49 o 
   4   2  18        2.00     -110.02    110.02 o 
   5   2  18      350.92      434.95    110.07 o 
   1   3  18      565.97      475.83    160.44 o 
   2   3  18      526.14      553.15    128.78 o 
   3   3  18        1.09        4.73    121.77 o 
   4   3  18      863.44     1113.29    129.16 o 
   5   3  18      248.04      216.57    109.09 o 
   0   4  18       84.80        9.87    265.58 o 
   1   4  18        8.88     -105.80    105.80 o 
   2   4  18       26.17     -105.99    118.60 o 
   3   4  18      790.43      855.60    130.30 o 
   4   4  18        0.23      -86.18    114.39 o 
   5   4  18      619.05      689.52    126.29 o 
   1   5  18      295.50      225.31    190.97 o 
   2   5  18      307.85      252.59    128.36 o 
   3   5  18       51.79       75.68    115.46 o 
   4   5  18      574.07      611.84    131.22 o 
   0   6  18      716.53      566.21    298.61 o 
   1   6  18       96.04     -110.59    146.65 o 
   2   6  18      192.93      197.30    158.37 o 
   3   6  18      883.23      908.10    179.42 o 
   1   7  18      168.25      176.32    156.40 o 
   1   0  19      115.62      156.89    160.69 o 
   2   0  19      347.09      597.22    183.10 o 
   3   0  19        9.34     -158.47    158.47 o 
   0   1  19       15.60      118.93    176.27 o 
   1   1  19        0.66       51.39    114.13 o 
   2   1  19      757.37     1045.88    159.27 o 
   3   1  19      101.47      -66.42    112.80 o 
   1   2  19      304.01      512.73    131.35 o 
   2   2  19     1033.17     1289.81    150.81 o 
   0   3  19        9.91      -31.39    161.01 o 
   1   3  19       10.16      142.28    119.03 o 
   2   3  19      720.14     1061.04    148.12 o 
                                                 
